# Supplementary material for: Bis(cyclo­hexyl­ammonium) tetra­chlorido­diphenyl­stannate(IV)
Source: Acta Crystallogr Sect E Struct Rep Online. 2014 May 17;70(Pt 6):m220–1. doi: 10.1107/S160053681401109X (PMC4051057; doi:10.1107/S160053681401109X)
Supplement: Supplementary file 1 [file e-70-0m220-sup1.cif]

##############################################################################
#                                                                            #
# This CIF contains the data in a paper accepted for publication in          #
# Acta Crystallographica Section E. It conforms to the requirements of       #
# Notes for Authors for Acta Crystallographica Section E, and has been       #
# peer reviewed under the auspices of the IUCr Commission on Journals.       #
#                                                                            #
# Full details of the Crystallographic Information File format               #
# are given in the paper "The Crystallographic Information File (CIF):       #
# a New Standard Archive File for Crystallography" by S. R. Hall, F. H.      #
# Allen and I. D. Brown [Acta Cryst. (1991), A47, 655-685].                  #
#                                                                            #
# The current version of the core CIF dictionary is obtainable from          #
# ftp://ftp.iucr.org/pub/cif_core.dic.                                       #
#                                                                            #
# Software is freely available for graphical display of the structure(s)     #
# in this CIF. For information consult the CIF software page                 #
# http://www.iucr.org/resources/cif/software.                                #
#                                                                            #
# This file may be used for bona fide research purposes within the           #
# scientific community so long as proper attribution is given to the journal # 
# article from which it was obtained.                                        #
#                                                                            #
##############################################################################
data_global
_audit_creation_method     SHELXL-97
_journal_date_recd_electronic     2014-04-20
_journal_date_accepted     2014-05-14
_journal_name_full     'Acta Crystallographica, Section E'
_journal_year     2014
_journal_volume     70
_journal_issue      6
_journal_page_first     m220
_journal_page_last     m221
_journal_paper_category     QM
_journal_paper_doi     10.1107/S160053681401109X
_journal_coeditor_code     WM5023
_publ_contact_author_name     'Modou Sarr'
_publ_contact_author_address
;
Laboratoire de Chimie Minerale et Analytique, Departement de chimie,
Faculte des Sciences et Techniques Universite Cheikh Anta Diop
Dakar- Senegal
;
_publ_contact_author_email     'modousarr41@gmail.com'
_publ_contact_author_fax     '00221338246318'
_publ_contact_author_phone     '00221338247804'
_publ_section_title
;
Bis(cyclohexylammonium) tetrachloridodiphenylstannate(IV)
;
loop_
    _publ_author_name
    _publ_author_footnote
    _publ_author_address
    'Sarr, Modou' .
;
Laboratoire de Chimie Minerale et Analytique, D\'epartement de Chimie,
Facult\'e des Sciences et Techniques Universit\'e Cheikh Anta Diop
Dakar, Senegal
;
    'Merkens, Carina' .
;
Institut f\"ur Anorganische Chemie
RWTH Aachen University
Landoltweg 1
52074 Aachen
Germany
;
    'Diass\'e-Sarr, Aminata' .
;
Laboratoire de Chimie Minerale et Analytique, D\'epartement de Chimie,
Facult\'e des Sciences et Techniques Universit\'e Cheikh Anta Diop
Dakar, Senegal
;
    'Diop, Libasse' .
;
Laboratoire de Chimie Minerale et Analytique, D\'epartement de Chimie,
Facult\'e des Sciences et Techniques Universit\'e Cheikh Anta Diop
Dakar, Senegal
;
    'Englert, Ulli' .
;
Institut f\"ur Anorganische Chemie
RWTH Aachen University
Landoltweg 1
52074 Aachen
Germany
;
data_I
_database_code_depnum_ccdc_archive 'CCDC 1002989'
_audit_creation_method     SHELXL-97
_chemical_name_systematic
;
Bis(cyclohexylammonium) tetrachloridodiphenylstannate(IV)
;
_chemical_name_common     ?
_chemical_formula_moiety     '2(C6 H14 N +), C12 H10 Cl4 Sn 2-'
_chemical_formula_sum     'C24 H38 Cl4 N2 Sn'
_chemical_formula_iupac     '(C6 H14 N)2 [Sn (C6 H5)2 Cl4] '
_chemical_formula_weight     615.05
_chemical_melting_point     ?
_symmetry_cell_setting     orthorhombic
_symmetry_space_group_name_H-M     'F d d 2'
_symmetry_space_group_name_Hall     'F 2 -2d'
loop_
    _symmetry_equiv_pos_as_xyz
    'x, y, z'
    '-x, -y, z'
    '-x+1/4, y+1/4, z+1/4'
    'x+3/4, -y+3/4, z+1/4'
    'x, y+1/2, z+1/2'
    '-x, -y+1/2, z+1/2'
    '-x+1/4, y+3/4, z+3/4'
    'x+3/4, -y+5/4, z+3/4'
    'x+1/2, y, z+1/2'
    '-x+1/2, -y, z+1/2'
    '-x+3/4, y+1/4, z+3/4'
    'x+5/4, -y+3/4, z+3/4'
    'x+1/2, y+1/2, z'
    '-x+1/2, -y+1/2, z'
    '-x+3/4, y+3/4, z+1/4'
    'x+5/4, -y+5/4, z+1/4'
_cell_length_a     13.558(4)
_cell_length_b     49.646(14)
_cell_length_c     8.058(2)
_cell_angle_alpha     90.00
_cell_angle_beta     90.00
_cell_angle_gamma     90.00
_cell_volume     5424(3)
_cell_formula_units_Z     8
_cell_measurement_reflns_used     5810
_cell_measurement_theta_min     2.97
_cell_measurement_theta_max     26.15
_cell_measurement_temperature     100(2)
_exptl_crystal_description     'plate'
_exptl_crystal_colour     'colorless'
_exptl_crystal_size_max     0.30
_exptl_crystal_size_mid     0.21
_exptl_crystal_size_min     0.05
_exptl_crystal_density_diffrn     1.506
_exptl_crystal_density_meas     ?
_exptl_crystal_density_method     'not measured'
_exptl_crystal_F_000     2512
_exptl_absorpt_coefficient_mu     1.351
_exptl_absorpt_correction_type     multi-scan
_exptl_absorpt_process_details
;
(<i>SADABS</i>; Bruker, 2009)
;
_exptl_absorpt_correction_T_min     0.687
_exptl_absorpt_correction_T_max     0.935
_exptl_special_details     ?
_diffrn_ambient_temperature     100(2)
_diffrn_radiation_type     MoK\a
_diffrn_radiation_wavelength     0.71073
_diffrn_radiation_source     'Incoatec microsource'
_diffrn_radiation_monochromator     'multilayer optics'
_diffrn_measurement_device_type
                                  'Bruker D8 goniometer with APEX area detector'
_diffrn_measurement_method     '\w scans'
_diffrn_detector_area_resol_mean     ?
_diffrn_reflns_number     15474
_diffrn_reflns_av_R_equivalents     0.0690
_diffrn_reflns_av_sigmaI/netI     0.0803
_diffrn_reflns_theta_min     2.97
_diffrn_reflns_theta_max     26.48
_diffrn_reflns_theta_full     26.48
_diffrn_measured_fraction_theta_max     0.992
_diffrn_measured_fraction_theta_full     0.992
_diffrn_reflns_limit_h_min     -16
_diffrn_reflns_limit_h_max     16
_diffrn_reflns_limit_k_min     -62
_diffrn_reflns_limit_k_max     62
_diffrn_reflns_limit_l_min     -10
_diffrn_reflns_limit_l_max     10
_diffrn_standards_number     ?
_diffrn_standards_interval_count     ?
_diffrn_standards_interval_time     ?
_diffrn_standards_decay_%     ?
_refine_special_details
;
Refinement of <i>F</i>^2^ against ALL reflections. The weighted <i>R</i>-factor
<i>wR</i> and goodness of fit <i>S</i> are based on <i>F</i>^2^, conventional
<i>R</i>-factors <i>R</i> are based on <i>F</i>, with <i>F</i> set to zero for
negative <i>F</i>^2^. The threshold expression of <i>F</i>^2^ >
\s(<i>F</i>^2^) is used only for calculating <i>R</i>-factors(gt) <i>etc</i>.
and is not relevant to the choice of reflections for refinement.
<i>R</i>-factors based on <i>F</i>^2^ are statistically about twice as large
as those based on <i>F</i>, and <i>R</i>- factors based on ALL data will be
even larger.
;
_reflns_number_total     2772
_reflns_number_gt     2563
_reflns_threshold_expression     >2sigma(I)
_refine_ls_structure_factor_coef     Fsqd
_refine_ls_matrix_type     full
_refine_ls_R_factor_all     0.0469
_refine_ls_R_factor_gt     0.0433
_refine_ls_wR_factor_gt     0.0979
_refine_ls_wR_factor_ref     0.0996
_refine_ls_goodness_of_fit_ref     1.056
_refine_ls_restrained_S_all     1.055
_refine_ls_number_reflns     2772
_refine_ls_number_parameters     151
_refine_ls_number_restraints     4
_refine_ls_hydrogen_treatment     mixed
_refine_ls_weighting_scheme     calc
_refine_ls_weighting_details
         'calc w=1/[\s^2^(Fo^2^)+(0.0200P)^2^+0.0000P] where P=(Fo^2^+2Fc^2^)/3'
_atom_sites_solution_hydrogens     geom
_atom_sites_solution_primary     direct
_atom_sites_solution_secondary     difmap
_refine_ls_shift/su_max     0.004
_refine_ls_shift/su_mean     0.000
_refine_diff_density_max     1.919
_refine_diff_density_min     -0.673
_refine_ls_extinction_method     none
_refine_ls_extinction_coef     ?
_refine_ls_abs_structure_details     'Flack (1983), 1281 Friedel pairs'
_refine_ls_abs_structure_Flack     0.23(5)
loop_
    _atom_type_symbol
    _atom_type_description
    _atom_type_scat_dispersion_real
    _atom_type_scat_dispersion_imag
    _atom_type_scat_source
    'C' 'C' 0.0033 0.0016
                         'International Tables Vol C Tables 4.2.6.8 and 6.1.1.4'
    'H' 'H' 0.0000 0.0000
                         'International Tables Vol C Tables 4.2.6.8 and 6.1.1.4'
    'Cl' 'Cl' 0.1484 0.1585
                         'International Tables Vol C Tables 4.2.6.8 and 6.1.1.4'
    'N' 'N' 0.0061 0.0033
                         'International Tables Vol C Tables 4.2.6.8 and 6.1.1.4'
    'Sn' 'Sn' -0.6537 1.4246
                         'International Tables Vol C Tables 4.2.6.8 and 6.1.1.4'
_computing_data_collection     'SMART (Bruker, 2009)'
_computing_cell_refinement     'SAINT (Bruker, 2009)'
_computing_data_reduction     'SAINT (Bruker, 2009)'
_computing_structure_solution     'SHELXS97 (Sheldrick, 2008)'
_computing_structure_refinement     'SHELXL-2013 (Sheldrick, 2008)'
_computing_molecular_graphics     'PLATON (Spek, 2009)'
_computing_publication_material     'SHELXL-2013 (Sheldrick, 2008)'
loop_
    _atom_site_type_symbol
    _atom_site_label
    _atom_site_fract_x
    _atom_site_fract_y
    _atom_site_fract_z
    _atom_site_U_iso_or_equiv
    _atom_site_adp_type
    _atom_site_calc_flag
    _atom_site_refinement_flags
    _atom_site_occupancy
    _atom_site_symmetry_multiplicity
    _atom_site_disorder_assembly
    _atom_site_disorder_group
    Sn Sn1  0.0000  0.0000 0.72474(9) 0.02578(15) Uani d S 1 2 . .
    Cl Cl1 -0.11741(11) 0.01834(3) 0.94793(18) 0.0329(4) Uani d . 1 1 . .
    Cl Cl2 -0.11954(10) 0.01707(3) 0.4982(2) 0.0308(4) Uani d . 1 1 . .
    C C1 0.0727(4) 0.03830(10) 0.7238(8) 0.0285(11) Uani d . 1 1 . .
    C C2 0.0212(3) 0.06170(10) 0.7321(11) 0.0277(12) Uani d . 1 1 . .
    H H2 -0.0484 0.0609 0.7439 0.033 Uiso calc R 1 1 . .
    C C3 0.0659(4) 0.08670(11) 0.7241(9) 0.0362(13) Uani d . 1 1 . .
    H H3 0.0275 0.1027 0.7226 0.043 Uiso calc R 1 1 . .
    C C4 0.1690(4) 0.08788(11) 0.7183(9) 0.0357(13) Uani d . 1 1 . .
    H H4 0.2016 0.1048 0.7182 0.043 Uiso calc R 1 1 . .
    C C5 0.2215(5) 0.06497(13) 0.7128(10) 0.0372(14) Uani d . 1 1 . .
    H H5 0.2914 0.0659 0.7060 0.045 Uiso calc R 1 1 . .
    C C6 0.1752(4) 0.03965(11) 0.7170(9) 0.0297(12) Uani d . 1 1 . .
    H H6 0.2134 0.0236 0.7152 0.036 Uiso calc R 1 1 . .
    N N1 0.1784(4) 0.02720(11) 0.2043(9) 0.0375(13) Uani d D 1 1 . .
    H H1A 0.233(4) 0.0271(15) 0.138(8) 0.056 Uiso d D 1 1 . .
    H H1B 0.142(5) 0.0132(10) 0.164(8) 0.056 Uiso d D 1 1 . .
    H H1C 0.181(6) 0.0222(15) 0.311(4) 0.056 Uiso d D 1 1 . .
    C C7 0.1431(4) 0.05466(11) 0.1699(7) 0.0317(14) Uani d . 1 1 . .
    H H7 0.1271 0.0557 0.0490 0.038 Uiso calc R 1 1 . .
    C C8 0.0488(4) 0.06018(12) 0.2660(7) 0.0326(15) Uani d . 1 1 . .
    H H8A -0.0029 0.0472 0.2316 0.039 Uiso calc R 1 1 . .
    H H8B 0.0610 0.0577 0.3862 0.039 Uiso calc R 1 1 . .
    C C9 0.0141(4) 0.08851(11) 0.2336(16) 0.0401(14) Uani d . 1 1 . .
    H H9A -0.0452 0.0921 0.3018 0.048 Uiso calc R 1 1 . .
    H H9B -0.0050 0.0902 0.1155 0.048 Uiso calc R 1 1 . .
    C C10 0.0917(5) 0.10933(13) 0.2730(9) 0.0489(19) Uani d . 1 1 . .
    H H10A 0.1054 0.1093 0.3937 0.059 Uiso calc R 1 1 . .
    H H10B 0.0674 0.1274 0.2419 0.059 Uiso calc R 1 1 . .
    C C11 0.1854(5) 0.10318(12) 0.1787(8) 0.0417(17) Uani d . 1 1 . .
    H H11A 0.1735 0.1060 0.0588 0.050 Uiso calc R 1 1 . .
    H H11B 0.2374 0.1160 0.2138 0.050 Uiso calc R 1 1 . .
    C C12 0.2216(5) 0.07509(12) 0.2055(10) 0.0343(14) Uani d . 1 1 . .
    H H12A 0.2438 0.0731 0.3219 0.041 Uiso calc R 1 1 . .
    H H12B 0.2790 0.0717 0.1325 0.041 Uiso calc R 1 1 . .
loop_
    _atom_site_aniso_label
    _atom_site_aniso_U_11
    _atom_site_aniso_U_22
    _atom_site_aniso_U_33
    _atom_site_aniso_U_12
    _atom_site_aniso_U_13
    _atom_site_aniso_U_23
    Sn1 0.0195(2) 0.0327(3) 0.0251(2) -0.0025(2)  0.000  0.000
    Cl1 0.0289(7) 0.0418(8) 0.0281(11) -0.0032(6) 0.0082(7) -0.0044(7)
    Cl2 0.0236(6) 0.0372(7) 0.0316(11) -0.0016(5) -0.0062(7) 0.0032(7)
    C1 0.040(3) 0.031(3) 0.014(2) -0.002(2) -0.006(3) 0.001(3)
    C2 0.020(3) 0.042(3) 0.021(3) 0.000(2) 0.009(4) -0.002(3)
    C3 0.048(4) 0.033(3) 0.028(3) 0.002(2) 0.002(4) -0.006(3)
    C4 0.045(3) 0.037(3) 0.025(3) -0.013(3) -0.006(3) -0.002(3)
    C5 0.037(3) 0.047(4) 0.028(3) -0.012(3) 0.001(3) -0.007(4)
    C6 0.025(3) 0.041(3) 0.023(3) -0.001(2) 0.010(3) -0.002(3)
    N1 0.030(3) 0.035(3) 0.047(4) 0.002(2) 0.005(3) -0.003(3)
    C7 0.031(3) 0.031(3) 0.032(3) -0.001(3) 0.003(2)  0.000(2)
    C8 0.028(3) 0.043(4) 0.027(4) -0.004(3) -0.001(2) 0.001(2)
    C9 0.027(3) 0.041(3) 0.052(4) 0.008(3) -0.002(4) -0.009(5)
    C10 0.060(4) 0.032(3) 0.056(5) 0.005(3) 0.003(3) -0.002(3)
    C11 0.047(4) 0.037(4) 0.041(4) -0.010(3)  0.000(3) -0.001(3)
    C12 0.036(3) 0.041(3) 0.026(4) -0.011(3) 0.005(3) -0.001(3)
_geom_special_details
;
All e.s.d.'s (except the e.s.d. in the dihedral angle between two l.s. planes)
are estimated using the full covariance matrix. The cell e.s.d.'s are taken
into account individually in the estimation of e.s.d.'s in distances, angles
and torsion angles; correlations between e.s.d.'s in cell parameters are only
used when they are defined by crystal symmetry. An approximate (isotropic)
treatment of cell e.s.d.'s is used for estimating e.s.d.'s involving l.s.
planes.
;
loop_
    _geom_bond_atom_site_label_1
    _geom_bond_atom_site_label_2
    _geom_bond_site_symmetry_2
    _geom_bond_distance
    _geom_bond_publ_flag
    Sn1 C1 2 2.142(5) ?
    Sn1 C1 . 2.142(5) ?
    Sn1 Cl1 . 2.5685(16) ?
    Sn1 Cl1 2 2.5686(16) ?
    Sn1 Cl2 . 2.5842(17) ?
    Sn1 Cl2 2 2.5843(17) ?
    C1 C2 . 1.357(7) ?
    C1 C6 . 1.392(7) ?
    C2 C3 . 1.383(7) ?
    C2 H2 . 0.9500 ?
    C3 C4 . 1.399(8) ?
    C3 H3 . 0.9500 ?
    C4 C5 . 1.343(9) ?
    C4 H4 . 0.9500 ?
    C5 C6 . 1.406(8) ?
    C5 H5 . 0.9500 ?
    C6 H6 . 0.9500 ?
    N1 C7 . 1.471(8) ?
    N1 H1A . 0.91(2) ?
    N1 H1B . 0.91(2) ?
    N1 H1C . 0.90(2) ?
    C7 C12 . 1.498(8) ?
    C7 C8 . 1.519(8) ?
    C7 H7 . 1.0000 ?
    C8 C9 . 1.506(8) ?
    C8 H8A . 0.9900 ?
    C8 H8B . 0.9900 ?
    C9 C10 . 1.509(9) ?
    C9 H9A . 0.9900 ?
    C9 H9B . 0.9900 ?
    C10 C11 . 1.511(9) ?
    C10 H10A . 0.9900 ?
    C10 H10B . 0.9900 ?
    C11 C12 . 1.494(9) ?
    C11 H11A . 0.9900 ?
    C11 H11B . 0.9900 ?
    C12 H12A . 0.9900 ?
    C12 H12B . 0.9900 ?
loop_
    _geom_angle_atom_site_label_1
    _geom_angle_atom_site_label_2
    _geom_angle_atom_site_label_3
    _geom_angle_site_symmetry_1
    _geom_angle_site_symmetry_3
    _geom_angle
    _geom_angle_publ_flag
    C1 Sn1 C1 2 . 179.6(4) ?
    C1 Sn1 Cl1 2 . 91.82(16) ?
    C1 Sn1 Cl1 . . 88.46(17) ?
    C1 Sn1 Cl1 2 2 88.45(17) ?
    C1 Sn1 Cl1 . 2 91.82(16) ?
    Cl1 Sn1 Cl1 . 2 91.12(8) ?
    C1 Sn1 Cl2 2 . 90.00(17) ?
    C1 Sn1 Cl2 . . 89.72(16) ?
    Cl1 Sn1 Cl2 . . 89.41(5) ?
    Cl1 Sn1 Cl2 2 . 178.38(5) ?
    C1 Sn1 Cl2 2 2 89.72(16) ?
    C1 Sn1 Cl2 . 2 90.00(17) ?
    Cl1 Sn1 Cl2 . 2 178.39(5) ?
    Cl1 Sn1 Cl2 2 2 89.41(5) ?
    Cl2 Sn1 Cl2 . 2 90.10(8) ?
    C2 C1 C6 . . 118.3(5) ?
    C2 C1 Sn1 . . 121.5(4) ?
    C6 C1 Sn1 . . 120.1(4) ?
    C1 C2 C3 . . 122.7(5) ?
    C1 C2 H2 . . 118.6 ?
    C3 C2 H2 . . 118.6 ?
    C2 C3 C4 . . 118.5(5) ?
    C2 C3 H3 . . 120.8 ?
    C4 C3 H3 . . 120.8 ?
    C5 C4 C3 . . 119.7(5) ?
    C5 C4 H4 . . 120.2 ?
    C3 C4 H4 . . 120.2 ?
    C4 C5 C6 . . 121.3(6) ?
    C4 C5 H5 . . 119.3 ?
    C6 C5 H5 . . 119.3 ?
    C1 C6 C5 . . 119.3(5) ?
    C1 C6 H6 . . 120.3 ?
    C5 C6 H6 . . 120.3 ?
    C7 N1 H1A . . 99(5) ?
    C7 N1 H1B . . 118(5) ?
    H1A N1 H1B . . 103(6) ?
    C7 N1 H1C . . 117(5) ?
    H1A N1 H1C . . 122(7) ?
    H1B N1 H1C . . 99(7) ?
    N1 C7 C12 . . 111.1(5) ?
    N1 C7 C8 . . 110.2(5) ?
    C12 C7 C8 . . 112.2(5) ?
    N1 C7 H7 . . 107.7 ?
    C12 C7 H7 . . 107.7 ?
    C8 C7 H7 . . 107.7 ?
    C9 C8 C7 . . 110.1(6) ?
    C9 C8 H8A . . 109.6 ?
    C7 C8 H8A . . 109.6 ?
    C9 C8 H8B . . 109.6 ?
    C7 C8 H8B . . 109.6 ?
    H8A C8 H8B . . 108.2 ?
    C8 C9 C10 . . 112.6(6) ?
    C8 C9 H9A . . 109.1 ?
    C10 C9 H9A . . 109.1 ?
    C8 C9 H9B . . 109.1 ?
    C10 C9 H9B . . 109.1 ?
    H9A C9 H9B . . 107.8 ?
    C9 C10 C11 . . 110.0(6) ?
    C9 C10 H10A . . 109.7 ?
    C11 C10 H10A . . 109.7 ?
    C9 C10 H10B . . 109.7 ?
    C11 C10 H10B . . 109.7 ?
    H10A C10 H10B . . 108.2 ?
    C12 C11 C10 . . 113.1(5) ?
    C12 C11 H11A . . 109.0 ?
    C10 C11 H11A . . 109.0 ?
    C12 C11 H11B . . 109.0 ?
    C10 C11 H11B . . 109.0 ?
    H11A C11 H11B . . 107.8 ?
    C11 C12 C7 . . 111.8(5) ?
    C11 C12 H12A . . 109.3 ?
    C7 C12 H12A . . 109.3 ?
    C11 C12 H12B . . 109.3 ?
    C7 C12 H12B . . 109.3 ?
    H12A C12 H12B . . 107.9 ?
loop_
    _geom_torsion_atom_site_label_1
    _geom_torsion_atom_site_label_2
    _geom_torsion_atom_site_label_3
    _geom_torsion_atom_site_label_4
    _geom_torsion_site_symmetry_1
    _geom_torsion_site_symmetry_2
    _geom_torsion_site_symmetry_3
    _geom_torsion_site_symmetry_4
    _geom_torsion
    _geom_torsion_publ_flag
    C1 Sn1 C1 C2 2 . . . 93.3(8) ?
    Cl1 Sn1 C1 C2 . . . . -41.0(6) ?
    Cl1 Sn1 C1 C2 2 . . . -132.1(6) ?
    Cl2 Sn1 C1 C2 . . . . 48.4(6) ?
    Cl2 Sn1 C1 C2 2 . . . 138.5(6) ?
    C1 Sn1 C1 C6 2 . . . -87.6(4) ?
    Cl1 Sn1 C1 C6 . . . . 138.0(5) ?
    Cl1 Sn1 C1 C6 2 . . . 47.0(5) ?
    Cl2 Sn1 C1 C6 . . . . -132.5(5) ?
    Cl2 Sn1 C1 C6 2 . . . -42.4(5) ?
    C6 C1 C2 C3 . . . . 4.0(12) ?
    Sn1 C1 C2 C3 . . . . -177.0(6) ?
    C1 C2 C3 C4 . . . . -4.4(12) ?
    C2 C3 C4 C5 . . . . 3.1(11) ?
    C3 C4 C5 C6 . . . . -1.6(12) ?
    C2 C1 C6 C5 . . . . -2.3(10) ?
    Sn1 C1 C6 C5 . . . . 178.6(6) ?
    C4 C5 C6 C1 . . . . 1.2(11) ?
    N1 C7 C8 C9 . . . . 178.7(6) ?
    C12 C7 C8 C9 . . . . 54.3(7) ?
    C7 C8 C9 C10 . . . . -55.7(10) ?
    C8 C9 C10 C11 . . . . 55.1(10) ?
    C9 C10 C11 C12 . . . . -53.5(8) ?
    C10 C11 C12 C7 . . . . 53.4(8) ?
    N1 C7 C12 C11 . . . . -177.3(6) ?
    C8 C7 C12 C11 . . . . -53.5(7) ?
loop_
    _geom_hbond_atom_site_label_D
    _geom_hbond_atom_site_label_H
    _geom_hbond_atom_site_label_A
    _geom_hbond_site_symmetry_A
    _geom_hbond_distance_DH
    _geom_hbond_distance_HA
    _geom_hbond_distance_DA
    _geom_hbond_angle_DHA
    N1 H1A Cl2 9_554 0.91(3) 2.35(4) 3.244(8) 166(10)
    N1 H1B Cl1 2_554 0.91(3) 2.36(6) 3.172(9) 148(8)
    N1 H1C Cl2 2 0.90(3) 2.60(7) 3.328(9) 139(9)
_iucr_refine_instructions_details
;
TITL ortho  - SHELXL
CELL  0.71073   13.5580   49.6460    8.0580    90.000    90.000    90.000
ZERR     8    0.0040    0.0144    0.0024    0.0000    0.0000    0.0000
LATT  -4
SYMM             - X ,            - Y ,              Z
SYMM     0.25000 - X ,    0.25000 + Y ,    0.25000 + Z
SYMM     0.75000 + X ,    0.75000 - Y ,    0.25000 + Z
SFAC  C  H  CL N  SN
UNIT   192  304  32  16   8
TWIN
OMIT -2
TEMP  -173.
SIZE      0.300     0.210     0.050
ACTA
PLAN  -30
BOND $H
EQIV $1 x+1/2, y, z-1/2
HTAB N1 Cl2_$1
EQIV $2 -x, -y, z-1
HTAB N1 Cl1_$2
HTAB N1 Cl1_$1
EQIV $3 -x, -y, z
HTAB N1 Cl2_$3
CONF
HTAB
OMIT 0 4 0
L.S.     5
WGHT    0.020000
BASF   0.22863
FVAR       0.09344
SN1   5    0.000000    0.000000    0.724744    10.50000    0.01953    0.03272 =
         0.02510    0.00000    0.00000   -0.00250
CL1   3   -0.117410    0.018339    0.947934    11.00000    0.02890    0.04177 =
         0.02812   -0.00440    0.00822   -0.00317
CL2   3   -0.119536    0.017074    0.498172    11.00000    0.02363    0.03717 =
         0.03156    0.00316   -0.00620   -0.00157
C1    1    0.072732    0.038303    0.723825    11.00000    0.04006    0.03149 =
         0.01408    0.00098   -0.00562   -0.00188
C2    1    0.021203    0.061699    0.732112    11.00000    0.02044    0.04151 =
         0.02118   -0.00214    0.00942    0.00009
AFIX  43
H2    2   -0.048448    0.060868    0.743910    11.00000   -1.20000
AFIX   0
C3    1    0.065904    0.086695    0.724091    11.00000    0.04801    0.03252 =
         0.02815   -0.00633    0.00201    0.00229
AFIX  43
H3    2    0.027522    0.102702    0.722556    11.00000   -1.20000
AFIX   0
C4    1    0.168961    0.087881    0.718287    11.00000    0.04516    0.03694 =
         0.02496   -0.00186   -0.00566   -0.01271
AFIX  43
H4    2    0.201596    0.104814    0.718215    11.00000   -1.20000
AFIX   0
C5    1    0.221522    0.064968    0.712818    11.00000    0.03664    0.04718 =
         0.02767   -0.00653    0.00139   -0.01167
AFIX  43
H5    2    0.291392    0.065892    0.705989    11.00000   -1.20000
AFIX   0
C6    1    0.175201    0.039650    0.716998    11.00000    0.02541    0.04100 =
         0.02257   -0.00186    0.01039   -0.00101
AFIX  43
H6    2    0.213441    0.023618    0.715182    11.00000   -1.20000
AFIX   0
DFIX 0.91 N1 H1A N1 H1B N1 H1C
N1    4    0.178351    0.027203    0.204311    11.00000    0.03022    0.03512 =
         0.04708   -0.00293    0.00510    0.00156
H1A   2    0.232525    0.027106    0.138097    11.00000   -1.50000
H1B   2    0.142242    0.013159    0.163655    11.00000   -1.50000
H1C   2    0.180755    0.022235    0.311404    11.00000   -1.50000
C7    1    0.143089    0.054657    0.169912    11.00000    0.03144    0.03129 =
         0.03240   -0.00003    0.00334   -0.00072
AFIX  13
H7    2    0.127084    0.055746    0.048954    11.00000   -1.20000
AFIX   0
C8    1    0.048816    0.060178    0.265976    11.00000    0.02788    0.04307 =
         0.02699    0.00079   -0.00074   -0.00411
AFIX  23
H8A   2   -0.002872    0.047241    0.231650    11.00000   -1.20000
H8B   2    0.060983    0.057728    0.386174    11.00000   -1.20000
AFIX   0
C9    1    0.014073    0.088510    0.233633    11.00000    0.02713    0.04096 =
         0.05232   -0.00899   -0.00201    0.00767
AFIX  23
H9A   2   -0.045242    0.092110    0.301769    11.00000   -1.20000
H9B   2   -0.004988    0.090189    0.115485    11.00000   -1.20000
AFIX   0
C10   1    0.091746    0.109326    0.273001    11.00000    0.05950    0.03151 =
         0.05581   -0.00247    0.00257    0.00466
AFIX  23
H10A  2    0.105407    0.109304    0.393691    11.00000   -1.20000
H10B  2    0.067414    0.127439    0.241940    11.00000   -1.20000
AFIX   0
C11   1    0.185424    0.103184    0.178745    11.00000    0.04749    0.03668 =
         0.04098   -0.00079   -0.00007   -0.00990
AFIX  23
H11A  2    0.173467    0.105967    0.058763    11.00000   -1.20000
H11B  2    0.237370    0.115995    0.213760    11.00000   -1.20000
AFIX   0
C12   1    0.221588    0.075089    0.205535    11.00000    0.03619    0.04073 =
         0.02604   -0.00114    0.00470   -0.01083
AFIX  23
H12A  2    0.243776    0.073098    0.321940    11.00000   -1.20000
H12B  2    0.278971    0.071716    0.132455    11.00000   -1.20000
AFIX   0
HKLF 4 1  0.00  1.00  0.00  0.00  0.00  1.00  1.00  0.00  0.0  1.85
REM  ortho  - SHELXL
REM R1 =  0.0433 for    2563 Fo > 4sig(Fo)  and  0.0469 for all    2772 data
REM    151 parameters refined using      4 restraints
END
;
