# Supplementary material for: Bis(cyclo­hexyl­ammonium) tetra­chlorido­diphenyl­stannate(IV)
Source: Acta Crystallogr Sect E Struct Rep Online. 2014 May 17;70(Pt 6):m220–1. doi: 10.1107/S160053681401109X (PMC4051057; doi:10.1107/S160053681401109X)
Supplement: Supplementary file 2 [file e-70-0m220-Isup2.hkl]

# 
# h,k,l, Fc-squared, Fo-squared, sigma(Fo-squared) and status flag 
# 
data_I
_shelx_title ' ortho  - SHELXL' 
_shelx_refln_list_code          4 
_shelx_F_calc_maximum      942.47 
_exptl_crystal_F_000      2512.00 
_reflns_d_resolution_high  0.7971 
 
loop_ 
 _symmetry_equiv_pos_as_xyz 
 'x, y, z' 
 '-x, -y, z' 
 '-x+1/4, y+1/4, z+1/4' 
 'x+3/4, -y+3/4, z+1/4' 
 'x, y+1/2, z+1/2' 
 '-x, -y+1/2, z+1/2' 
 '-x+1/4, y+3/4, z+3/4' 
 'x+3/4, -y+5/4, z+3/4' 
 'x+1/2, y, z+1/2' 
 '-x+1/2, -y, z+1/2' 
 '-x+3/4, y+1/4, z+3/4' 
 'x+5/4, -y+3/4, z+3/4' 
 'x+1/2, y+1/2, z' 
 '-x+1/2, -y+1/2, z' 
 '-x+3/4, y+3/4, z+1/4' 
 'x+5/4, -y+5/4, z+1/4' 
 
_cell_length_a    13.5580 
_cell_length_b    49.6460 
_cell_length_c     8.0580 
_cell_angle_alpha  90.000 
_cell_angle_beta   90.000 
_cell_angle_gamma  90.000 
 
_shelx_F_squared_multiplier     1.000 
 
loop_ 
 _refln_index_h 
 _refln_index_k 
 _refln_index_l 
 _refln_F_squared_calc 
 _refln_F_squared_meas 
 _refln_F_squared_sigma 
 _refln_observed_status 
   2   0 -10     7941.84     9442.90   2615.20 o 
   0   2 -10    14491.32    15211.31   2935.18 o 
   0   6 -10     3548.15     6467.82   1982.13 o 
   1   1  -9    30649.47    34381.03   2760.51 o 
   3   1  -9      243.60       46.66    451.44 o 
   5   1  -9      155.49     -131.75    430.99 o 
   7   1  -9     6825.08    10903.22   1738.65 o 
   1   3  -9    19409.77    22543.19   2208.08 o 
   3   3  -9      430.00      179.73    501.64 o 
   5   3  -9      723.05      495.47    530.77 o 
   7   3  -9     9232.99    11683.27   1814.35 o 
   1   5  -9    10684.75    13353.82   1890.48 o 
   3   5  -9     1977.06     2727.57    874.43 o 
   5   5  -9      838.29      905.15    563.55 o 
   7   5  -9    10434.86    13214.51   2016.82 o 
   1   7  -9     7322.70     8346.18   1493.94 o 
   3   7  -9     3347.70     4047.57    827.41 o 
   5   7  -9     1859.20     2583.39    789.52 o 
   7   7  -9     8656.49    10298.75   2015.71 o 
   1   9  -9     8251.93     9971.77   1631.75 o 
   3   9  -9     3578.97     3435.19    732.36 o 
   5   9  -9     1366.34     1458.47    582.90 o 
   7   9  -9     5410.61     6768.71   1459.79 o 
   1  11  -9     6532.54     8520.79   1470.71 o 
   3  11  -9     4707.95     5235.79    953.61 o 
   5  11  -9     3102.03     3550.64    861.72 o 
   1  13  -9     8104.19     8338.75   1252.85 o 
   3  13  -9     7749.80     8040.34   1281.03 o 
   5  13  -9     4018.20     4117.17    987.19 o 
   1  15  -9     5625.01     6379.08   1088.79 o 
   3  15  -9    11122.49    11639.22   1781.38 o 
   5  15  -9     6959.76     6767.99   1264.94 o 
   1  17  -9     8062.40     8054.19   1252.04 o 
   3  17  -9     9769.80     9236.60   1537.13 o 
   5  17  -9     8617.85     9503.96   1594.74 o 
   1  19  -9     4756.98     4753.64    936.23 o 
   3  19  -9     8958.61     7302.32   1335.17 o 
   5  19  -9    11336.04    11432.06   1762.58 o 
   1  21  -9     1990.75     1640.81    495.30 o 
   3  21  -9     5690.31     5657.73   1105.65 o 
   5  21  -9     7214.70     8715.23   1734.84 o 
   1  23  -9     1014.86      715.00    440.10 o 
   3  23  -9     6923.34     6546.84   1301.61 o 
   1  25  -9      126.98      511.10    488.68 o 
   3  25  -9     6352.37     7102.00   1295.84 o 
   1  27  -9      314.71       -9.57    486.26 o 
   0   0  -8    66534.52    60511.01   8397.77 o 
   4   0  -8    14512.76    15761.46   2024.86 o 
   8   0  -8     9664.26    12284.95   2794.00 o 
   2   2  -8    18702.28    19272.55   1730.54 o 
   4   2  -8     2434.32     2520.20    543.54 o 
   6   2  -8     8509.16    10378.04   1512.47 o 
   8   2  -8      149.04     2119.37    603.74 o 
  10   2  -8    16102.54    17158.51   2433.40 o 
   0   4  -8    28731.84    28329.75   3368.69 o 
   2   4  -8      567.26     1355.27    542.01 o 
   4   4  -8     5717.31     6126.24    958.19 o 
   6   4  -8     3615.54     4021.99    835.29 o 
   8   4  -8    10828.96    12310.35   1916.91 o 
  10   4  -8      286.00     2831.15    672.31 o 
   2   6  -8    17114.93    17766.26   1746.72 o 
   4   6  -8      944.37      729.97    378.03 o 
   6   6  -8     7450.71     8718.57   1332.03 o 
   8   6  -8       25.61     1464.17    511.93 o 
  10   6  -8    11088.50    12841.40   2032.30 o 
   0   8  -8    10178.12    11456.01   1701.47 o 
   2   8  -8      416.69      918.67    461.65 o 
   4   8  -8     3845.58     4569.28    877.99 o 
   6   8  -8      626.36     1257.13    439.35 o 
   8   8  -8    14258.22    15533.75   2236.99 o 
  10   8  -8     1601.49     3296.66    732.82 o 
   2  10  -8    17018.13    16465.10   1787.15 o 
   4  10  -8      193.06      246.25    390.62 o 
   6  10  -8    10732.44    12781.17   1665.78 o 
   8  10  -8     1935.54     3185.32    810.57 o 
   0  12  -8    22195.53    23146.16   2434.73 o 
   2  12  -8      535.22     1084.36    416.04 o 
   4  12  -8    11385.70    11936.90   1535.96 o 
   6  12  -8      575.42      892.59    396.74 o 
   8  12  -8    14342.26    15547.53   1972.41 o 
   2  14  -8    10941.23    11017.73   1238.36 o 
   4  14  -8      199.20      480.19    479.33 o 
   6  14  -8    10145.80     9761.02   1425.95 o 
   8  14  -8     1570.30     2266.87    596.24 o 
   0  16  -8     5993.02     6473.09   1341.19 o 
   2  16  -8      248.48      347.42    338.63 o 
   4  16  -8    20622.72    19266.15   2165.43 o 
   6  16  -8     1197.53     1312.76    551.20 o 
   8  16  -8    15460.36    14009.46   1852.99 o 
   2  18  -8    11634.38    11011.00   1315.53 o 
   4  18  -8     1067.23     1401.31    533.08 o 
   6  18  -8     9850.38     9330.38   1564.57 o 
   8  18  -8      360.33      751.99    426.89 o 
   0  20  -8     4461.88     4023.62   1064.19 o 
   2  20  -8     8278.96     7500.75   1059.15 o 
   4  20  -8    13948.50    12868.78   1645.68 o 
   6  20  -8      393.16      430.31    438.45 o 
   8  20  -8     6447.68     6209.02   1210.93 o 
   2  22  -8    14603.84    13528.41   1520.36 o 
   4  22  -8      130.38      442.68    394.76 o 
   6  22  -8    11079.87     9507.48   1560.17 o 
   8  22  -8      134.76        1.78    441.87 o 
   0  24  -8    15564.08    14324.11   2302.80 o 
   2  24  -8     1101.15     1133.86    434.12 o 
   4  24  -8     7946.40     7370.22   1192.60 o 
   6  24  -8      718.36      685.35    504.58 o 
   2  26  -8     6262.55     6544.77   1117.66 o 
   4  26  -8      417.37      696.39    403.05 o 
   6  26  -8     8579.54     8416.51   1484.54 o 
   0  28  -8     4896.78     4755.13   1222.61 o 
   2  28  -8       84.74      195.03    389.13 o 
   4  28  -8    12273.97    12175.74   1595.17 o 
   6  28  -8       57.85       14.63    416.17 o 
   2  30  -8     6250.55     6276.17   1095.47 o 
   4  30  -8       41.78       33.72    419.08 o 
   6  30  -8     8172.03     7028.68   1194.20 o 
   0  32  -8     7374.78     7498.39   1589.56 o 
   2  32  -8      358.22      397.19    418.58 o 
   4  32  -8    12371.10    10691.11   1519.75 o 
   2  34  -8     7316.54     7278.44   1184.78 o 
   4  34  -8       64.59      -79.32    441.73 o 
   0  36  -8     1405.19     1575.11    844.37 o 
   2  36  -8     1711.76     1655.06    561.93 o 
   1   1  -7     7566.00     8583.89    999.95 o 
   3   1  -7    22082.81    25568.07   1823.84 o 
   5   1  -7    32494.56    35319.48   2357.52 o 
   7   1  -7     1385.99     2121.84    596.45 o 
   9   1  -7      142.42      336.42    370.16 o 
  11   1  -7    10040.21    11213.37   1819.41 o 
   1   3  -7     8135.71     8985.95    949.19 o 
   3   3  -7    35449.72    36582.51   2426.99 o 
   5   3  -7    23801.35    26724.34   1967.17 o 
   7   3  -7     1747.54     2541.94    648.44 o 
   9   3  -7      173.75      264.46    371.55 o 
  11   3  -7     7610.69    11348.47   1806.87 o 
   1   5  -7     7771.33     8698.85   1004.73 o 
   3   5  -7    31086.65    33977.44   2249.02 o 
   5   5  -7    30168.95    32392.25   2211.40 o 
   7   5  -7     3252.95     4895.06    899.80 o 
   9   5  -7     1831.46     2421.14    657.85 o 
  11   5  -7     8518.87     9686.56   1656.69 o 
   1   7  -7     2852.50     2983.28    537.12 o 
   3   7  -7    25474.94    24863.15   1686.83 o 
   5   7  -7    19369.71    22146.53   1703.11 o 
   7   7  -7     5808.27     7593.49   1190.45 o 
   9   7  -7     3951.32     4072.55    951.30 o 
  11   7  -7     9169.86    12150.83   1900.59 o 
   1   9  -7     4506.97     4943.31    822.47 o 
   3   9  -7    21743.31    20895.51   1521.14 o 
   5   9  -7    14896.48    16553.20   1573.24 o 
   7   9  -7     8410.93     9179.90   1368.52 o 
   9   9  -7     2625.08     2959.58    763.00 o 
  11   9  -7     9124.68    13593.22   2050.41 o 
   1  11  -7     7897.22     8026.87   1068.74 o 
   3  11  -7    18346.07    18360.46   1374.60 o 
   5  11  -7    15439.70    15729.08   1475.18 o 
   7  11  -7    10175.39    10785.96   1470.52 o 
   9  11  -7     1259.31     2032.04    584.94 o 
  11  11  -7     7772.53     9766.42   1661.13 o 
   1  13  -7     9602.61    10135.38   1217.03 o 
   3  13  -7    16331.11    15410.53   1291.57 o 
   5  13  -7    12807.90    11729.24   1313.57 o 
   7  13  -7    15226.10    15454.10   1796.10 o 
   9  13  -7     7390.14     7566.38   1262.58 o 
  11  13  -7     4387.87     4875.98    991.58 o 
   1  15  -7    13283.64    13667.58   1398.22 o 
   3  15  -7    17150.55    16261.65   1438.84 o 
   5  15  -7    14928.87    13042.93   1423.39 o 
   7  15  -7    15223.87    16538.43   1871.46 o 
   9  15  -7     7208.72     7760.48   1288.15 o 
  11  15  -7     4356.98     4103.61    926.55 o 
   1  17  -7    16802.91    16171.29   1479.78 o 
   3  17  -7    10860.25    10542.74   1254.40 o 
   5  17  -7     7587.95     7102.31   1019.72 o 
   7  17  -7    18867.06    19738.04   2025.32 o 
   9  17  -7    17557.05    17604.41   2129.92 o 
  11  17  -7     4592.68     5123.00   1041.69 o 
   1  19  -7    19868.81    18735.29   1550.75 o 
   3  19  -7     4795.50     4812.29    812.53 o 
   5  19  -7     4407.99     4931.37    805.66 o 
   7  19  -7    12128.05    11724.75   1354.89 o 
   9  19  -7    15205.66    13744.50   1835.93 o 
  11  19  -7     8093.87     7472.01   1336.78 o 
   1  21  -7    23363.31    22006.35   1720.23 o 
   3  21  -7      786.28      970.07    420.93 o 
   5  21  -7     4502.88     3551.50    764.95 o 
   7  21  -7    13534.66    13136.05   1487.20 o 
   9  21  -7     9247.84     8879.79   1369.17 o 
   1  23  -7    21121.60    19240.87   1614.34 o 
   3  23  -7     1354.55     1277.62    463.80 o 
   5  23  -7      154.86       37.46    371.42 o 
   7  23  -7    10339.03     9761.88   1323.12 o 
   9  23  -7     6099.27     5879.91   1073.80 o 
   1  25  -7    22547.65    20686.67   1659.36 o 
   3  25  -7      968.42     1034.27    481.61 o 
   5  25  -7     1170.80      933.00    484.92 o 
   7  25  -7     6364.94     6624.05   1011.04 o 
   9  25  -7     6767.04     7899.95   1315.45 o 
   1  27  -7    16962.74    16008.75   1617.41 o 
   3  27  -7     1933.57     1550.76    549.29 o 
   5  27  -7     1973.91     2066.15    616.28 o 
   7  27  -7    10865.69     9722.10   1480.97 o 
   9  27  -7    11354.53    11041.50   1387.41 o 
   1  29  -7    18829.12    18985.92   1750.78 o 
   3  29  -7     1170.72      926.75    479.99 o 
   5  29  -7      130.74     -170.29    371.02 o 
   7  29  -7     8639.61     8367.72   1309.03 o 
   9  29  -7    13604.15    13125.26   1559.85 o 
   1  31  -7    16663.04    15279.79   1551.29 o 
   3  31  -7     2422.76     2430.78    625.86 o 
   5  31  -7     2403.44     2319.78    660.74 o 
   7  31  -7     6409.45     6823.18   1307.56 o 
   1  33  -7    16732.20    15598.11   1561.36 o 
   3  33  -7     2464.05     2529.67    689.19 o 
   5  33  -7      693.86      693.70    559.07 o 
   7  33  -7     6770.96     5153.94   1125.75 o 
   1  35  -7     7690.21     8901.07   1340.63 o 
   3  35  -7     2797.32     3077.79    760.92 o 
   5  35  -7     1723.86      851.27    511.72 o 
   7  35  -7     9061.68     7577.20   1268.40 o 
   1  37  -7     8785.19     8839.47   1343.54 o 
   3  37  -7     2730.53     2227.88    679.24 o 
   5  37  -7     3641.36     3175.98    799.60 o 
   1  39  -7     4008.47     4383.81    860.24 o 
   3  39  -7     6010.01     5269.87   1125.21 o 
   5  39  -7      599.77     1175.56    505.17 o 
   1  41  -7     1525.09     2022.60    596.66 o 
   3  41  -7     4054.21     4979.84   1094.16 o 
   1  43  -7     6259.56     5171.03    899.51 o 
   3  43  -7     4023.62     3102.93    822.59 o 
   2   0  -6    41335.91    37761.34   2881.20 o 
   6   0  -6    49766.57    50767.60   4158.96 o 
  10   0  -6     7609.12     8215.12   2071.28 o 
   0   2  -6    42157.66    45416.31   3173.50 o 
   2   2  -6     9347.47    10181.51    907.06 o 
   4   2  -6    90599.89    90229.88   4423.98 o 
   6   2  -6     2069.58     5711.70    831.47 o 
   8   2  -6      723.44     1167.19    436.38 o 
  10   2  -6      169.29     1792.59    558.81 o 
  12   2  -6    29885.19    32825.61   2996.10 o 
   2   4  -6    26119.75    27119.12   1559.42 o 
   4   4  -6     6041.33     8544.76    918.04 o 
   6   4  -6    35263.39    35068.20   2264.69 o 
   8   4  -6      447.78      559.38    346.68 o 
  10   4  -6     7821.53     9267.78   1573.83 o 
  12   4  -6      655.95     4169.74    893.19 o 
   0   6  -6      137.40      653.55    322.59 o 
   2   6  -6    14433.46    13756.09   1164.32 o 
   4   6  -6    42905.27    41648.50   2365.19 o 
   6   6  -6     1439.05     2714.95    547.17 o 
   8   6  -6     5632.10     6351.61   1080.94 o 
  10   6  -6      308.07      905.33    405.72 o 
  12   6  -6    18456.18    20218.10   2313.99 o 
   2   8  -6    28282.37    27033.83   1686.22 o 
   4   8  -6      343.54     1259.84    373.94 o 
   6   8  -6    31649.70    31899.39   1936.97 o 
   8   8  -6     1698.45     2327.95    588.24 o 
  10   8  -6     6434.33     7235.47   1386.94 o 
  12   8  -6     2045.23     3238.07    711.39 o 
   0  10  -6    10042.84    10684.43   1268.84 o 
   2  10  -6     8336.38     8658.66    981.36 o 
   4  10  -6    38948.60    37779.58   2384.05 o 
   6  10  -6    11866.43    12861.80   1164.88 o 
   8  10  -6    13353.55    14136.78   1761.06 o 
  10  10  -6      234.98      914.04    411.99 o 
  12  10  -6    14143.41    14751.52   1967.31 o 
   2  12  -6    28353.24    28517.38   1783.36 o 
   4  12  -6      310.31      779.45    335.18 o 
   6  12  -6    26957.33    26298.89   1940.51 o 
   8  12  -6     1040.50     1270.55    434.00 o 
  10  12  -6    10068.24    10933.64   1738.32 o 
  12  12  -6     2098.25     2285.92    621.32 o 
   0  14  -6    25742.39    24975.01   2476.41 o 
   2  14  -6    19070.24    17245.35   1281.79 o 
   4  14  -6    42474.20    40462.68   2376.39 o 
   6  14  -6     8342.95     8657.83   1161.23 o 
   8  14  -6    27130.86    25316.43   1951.35 o 
  10  14  -6     1360.80     1725.11    455.83 o 
  12  14  -6     5859.31     6445.20   1254.51 o 
   2  16  -6    25410.24    23904.64   1589.40 o 
   4  16  -6      490.83      653.28    338.03 o 
   6  16  -6    13548.53    13927.35   1544.32 o 
   8  16  -6     3197.19     3919.15    706.03 o 
  10  16  -6    16202.04    18324.11   2039.89 o 
  12  16  -6      774.22     1091.58    439.53 o 
   0  18  -6    18286.09    17696.67   2024.16 o 
   2  18  -6     3263.04     3019.69    553.41 o 
   4  18  -6    21846.39    20467.42   1453.94 o 
   6  18  -6     4807.02     5168.87    849.54 o 
   8  18  -6    34421.92    33649.25   2393.38 o 
  10  18  -6    10127.13    10093.99   1481.45 o 
  12  18  -6     3411.04     3272.83    722.18 o 
   2  20  -6    35305.79    31754.02   2141.59 o 
   4  20  -6      760.40      612.31    317.59 o 
   6  20  -6    14409.25    14411.74   1486.68 o 
   8  20  -6     2439.86     2777.14    660.67 o 
  10  20  -6    14855.35    16045.28   1636.91 o 
  12  20  -6     1019.21      903.85    452.31 o 
   0  22  -6    58115.01    51854.38   4465.07 o 
   2  22  -6      156.47      225.79    321.84 o 
   4  22  -6     3663.01     3740.69    728.28 o 
   6  22  -6     4520.70     3262.89    783.83 o 
   8  22  -6    18315.41    17697.28   2015.85 o 
  10  22  -6     4915.75     5643.74    985.56 o 
  12  22  -6     7058.45     7955.65   1386.68 o 
   2  24  -6    26719.88    23567.91   1747.75 o 
   4  24  -6     1294.25     1171.24    468.84 o 
   6  24  -6    10037.05     9679.40   1439.25 o 
   8  24  -6       29.67       17.73    354.77 o 
  10  24  -6    14277.07    14773.50   1936.73 o 
   0  26  -6    57669.48    52798.32   4605.02 o 
   2  26  -6     1648.20     1447.26    469.40 o 
   4  26  -6     1708.39     1924.39    570.86 o 
   6  26  -6      984.19      616.47    388.65 o 
   8  26  -6    18686.75    17768.83   2069.54 o 
  10  26  -6      237.48      643.54    494.53 o 
   2  28  -6    12638.30    12020.21   1426.36 o 
   4  28  -6      556.88      678.66    485.64 o 
   6  28  -6     5482.59     5372.26    982.52 o 
   8  28  -6      323.41      660.21    443.88 o 
  10  28  -6    15085.07    13044.34   1634.51 o 
   0  30  -6    48453.89    45312.71   4131.06 o 
   2  30  -6      562.11      833.82    450.53 o 
   4  30  -6     2996.97     3347.97    907.68 o 
   6  30  -6     1787.26     1311.31    494.64 o 
   8  30  -6    24548.94    24600.53   2244.93 o 
  10  30  -6      319.00      534.97    391.14 o 
   2  32  -6    19800.86    18548.99   1924.09 o 
   4  32  -6      164.23     -122.82    412.82 o 
   6  32  -6     9139.23     8405.69   1308.67 o 
   8  32  -6      207.09      345.10    399.02 o 
  10  32  -6    13293.48    11757.04   1533.86 o 
   0  34  -6    45022.20    42738.76   5245.35 o 
   2  34  -6      291.30      411.58    510.93 o 
   4  34  -6     4182.33     3667.97    838.56 o 
   6  34  -6     1312.71      762.62    486.78 o 
   8  34  -6    16122.41    15913.58   1635.52 o 
   2  36  -6    14716.46    13708.72   1614.53 o 
   4  36  -6        7.55     -249.53    352.41 o 
   6  36  -6     8399.91     7844.05   1231.27 o 
   8  36  -6      939.24      886.80    430.14 o 
   0  38  -6     7252.20     6991.66   1918.69 o 
   2  38  -6     1361.16     1615.70    547.53 o 
   4  38  -6     4138.07     4311.02    856.26 o 
   6  38  -6     3265.77     3103.69    695.56 o 
   8  38  -6    12683.29    11892.36   1391.38 o 
   2  40  -6     5205.26     5327.93   1147.54 o 
   4  40  -6      717.23     1006.43    457.83 o 
   6  40  -6     4786.86     4683.72    884.71 o 
   8  40  -6      413.91       37.99    505.52 o 
   0  42  -6     5361.91     5753.35   1733.41 o 
   2  42  -6     7791.50     6585.73   1313.66 o 
   4  42  -6     5548.68     4948.33    884.72 o 
   6  42  -6      751.02      639.71    478.17 o 
   2  44  -6     6075.57     6584.33   1269.64 o 
   4  44  -6      827.03      520.49    472.91 o 
   6  44  -6     7934.53     7602.79   1236.48 o 
   0  46  -6    12558.80    12150.99   2705.09 o 
   2  46  -6     3052.60     2019.06    706.17 o 
   4  46  -6     7873.55     6658.24   1076.70 o 
   2  48  -6     6562.07     6170.27   1164.06 o 
   1   1  -5    93801.78   104356.27   4644.62 o 
   3   1  -5     9115.99    10100.17    770.10 o 
   5   1  -5     1491.80     2424.74    414.13 o 
   7   1  -5    23514.89    27065.94   1662.03 o 
   9   1  -5    23813.03    25698.51   2364.78 o 
  11   1  -5     4120.57     5573.28   1118.87 o 
  13   1  -5     1145.63     2011.61    585.54 o 
   1   3  -5    59838.48    64496.14   3078.54 o 
   3   3  -5     3115.44     3702.73    501.12 o 
   5   3  -5     8593.97     8861.70    744.51 o 
   7   3  -5    30788.02    33550.08   1946.48 o 
   9   3  -5    27953.88    32222.76   2393.33 o 
  11   3  -5     6672.95     8134.86   1426.22 o 
  13   3  -5     1945.41     3226.21    771.20 o 
   1   5  -5    53993.18    55762.52   2710.81 o 
   3   5  -5    10783.98    11495.71    841.89 o 
   5   5  -5     5706.96     6444.08    774.09 o 
   7   5  -5    31620.91    34480.04   2035.52 o 
   9   5  -5    39076.82    41181.43   2912.16 o 
  11   5  -5     4566.35     6383.33   1188.39 o 
  13   5  -5     1292.59     1842.49    562.50 o 
   1   7  -5    30065.28    30144.98   1647.39 o 
   3   7  -5    21913.95    21662.46   1289.77 o 
   5   7  -5    12294.22    13068.77   1126.64 o 
   7   7  -5    26150.43    27398.86   1700.86 o 
   9   7  -5    27805.98    30509.63   2146.62 o 
  11   7  -5     5524.80     6978.40   1288.61 o 
  13   7  -5     1785.28     1236.15    451.77 o 
   1   9  -5    32373.19    30561.66   1692.36 o 
   3   9  -5    13093.04    13067.78   1026.24 o 
   5   9  -5     5792.10     6067.68    767.66 o 
   7   9  -5    18888.69    20550.63   1591.52 o 
   9   9  -5    20369.81    22797.43   1738.03 o 
  11   9  -5     5813.60     7192.45   1328.32 o 
  13   9  -5     2440.58     2227.61    640.01 o 
   1  11  -5    33356.52    28920.15   1627.29 o 
   3  11  -5    14382.79    13660.92   1064.64 o 
   5  11  -5    12125.79    12722.69   1119.45 o 
   7  11  -5    31518.09    30667.23   2126.88 o 
   9  11  -5    13371.85    15120.46   1552.28 o 
  11  11  -5    10147.08    10434.43   1688.83 o 
  13  11  -5     3390.65     3177.89    751.33 o 
   1  13  -5    31709.11    28879.62   1634.26 o 
   3  13  -5    22797.70    21703.23   1446.80 o 
   5  13  -5    21262.91    19455.76   1357.59 o 
   7  13  -5    13747.80    15309.76   1520.08 o 
   9  13  -5    12301.23    13024.66   1584.85 o 
  11  13  -5    13805.59    12140.73   1500.94 o 
  13  13  -5     2578.60     2407.80    642.39 o 
   1  15  -5    19737.97    17703.19   1128.04 o 
   3  15  -5    33984.37    31808.93   1927.52 o 
   5  15  -5    22165.48    21496.46   1603.84 o 
   7  15  -5    17946.71    17622.87   1644.28 o 
   9  15  -5    16610.27    16589.05   1689.65 o 
  11  15  -5    13020.29    12203.78   1588.78 o 
  13  15  -5     5862.66     6923.43   1623.78 o 
   1  17  -5    16580.35    15508.87   1165.34 o 
   3  17  -5    33937.41    34080.11   2149.73 o 
   5  17  -5    37495.11    35244.16   2273.44 o 
   7  17  -5    24610.90    24180.52   2018.11 o 
   9  17  -5    14732.79    14779.21   1737.72 o 
  11  17  -5     9453.86    10459.81   1500.18 o 
  13  17  -5     6100.15     6219.75   2241.83 o 
   1  19  -5    17241.06    16124.20   1175.60 o 
   3  19  -5    30273.06    27648.55   1929.82 o 
   5  19  -5    46559.24    44679.18   3129.71 o 
   7  19  -5     7407.76     7332.08   1186.77 o 
   9  19  -5     4001.32     4024.89    799.68 o 
  11  19  -5     9237.02    10046.17   1449.72 o 
  13  19  -5     8348.97     9083.51   2032.40 o 
   1  21  -5    13394.51    12240.97   1202.50 o 
   3  21  -5    26196.30    25376.94   1795.28 o 
   5  21  -5    17857.69    18342.33   1738.87 o 
   7  21  -5     4028.47     4409.90    897.34 o 
   9  21  -5     1704.05     1835.30    551.62 o 
  11  21  -5     9632.27    10326.83   1516.97 o 
  13  21  -5    10753.25    10127.01   1740.40 o 
   1  23  -5     5754.68     5891.28    838.98 o 
   3  23  -5    22268.58    21350.58   1592.88 o 
   5  23  -5    30560.50    29571.58   2342.27 o 
   7  23  -5     2914.84     2810.26    698.63 o 
   9  23  -5      628.64      867.20    429.98 o 
  11  23  -5    13934.65    12257.61   1504.96 o 
  13  23  -5    10293.77    10048.13   1752.28 o 
   1  25  -5     5417.53     5145.71    916.20 o 
   3  25  -5    13225.41    12994.49   1278.76 o 
   5  25  -5    18871.66    18138.38   1776.52 o 
   7  25  -5     4749.61     5345.76    969.04 o 
   9  25  -5      767.84      199.24    402.66 o 
  11  25  -5    15913.69    15798.24   1673.09 o 
  13  25  -5     7140.01     7489.24   1790.17 o 
   1  27  -5     3759.47     3318.03    938.39 o 
   3  27  -5    32846.00    31951.92   2168.14 o 
   5  27  -5    19215.97    18972.19   1786.58 o 
   7  27  -5     1973.49     1421.70    494.89 o 
   9  27  -5      958.54      377.21    382.01 o 
  11  27  -5    12921.96    12877.26   1844.66 o 
   1  29  -5     3156.80     3240.84    833.32 o 
   3  29  -5    29313.20    29104.46   2041.26 o 
   5  29  -5    33266.42    31878.61   2575.68 o 
   7  29  -5     3335.48     2599.97    638.65 o 
   9  29  -5     2532.02     2781.55    659.24 o 
  11  29  -5     7529.28     7431.53   1349.16 o 
   1  31  -5     3902.22     3792.35    781.24 o 
   3  31  -5    21625.11    23197.72   1739.75 o 
   5  31  -5    19419.90    19298.77   1670.78 o 
   7  31  -5     2911.74     2439.95    586.59 o 
   9  31  -5     2937.98     2189.62    547.41 o 
  11  31  -5     7475.63     7030.07   1243.90 o 
   1  33  -5     5553.94     5872.33    948.97 o 
   3  33  -5    14528.27    13097.31   1551.09 o 
   5  33  -5    21443.71    20833.73   1744.50 o 
   7  33  -5     2368.47     2478.91    589.80 o 
   9  33  -5      990.63      878.30    416.34 o 
  11  33  -5     3324.81     3562.15    885.45 o 
   1  35  -5     9683.20     9308.16   1181.28 o 
   3  35  -5    19440.56    18075.79   1892.64 o 
   5  35  -5    12399.39    11279.21   1405.34 o 
   7  35  -5     3327.18     3099.66    646.85 o 
   9  35  -5     2164.29     1906.52    510.47 o 
  11  35  -5     4662.89     4585.81   1020.89 o 
   1  37  -5     3877.04     4237.00    815.40 o 
   3  37  -5    13887.90    13371.61   1526.17 o 
   5  37  -5     7206.91     6519.10   1059.11 o 
   7  37  -5     6529.81     6959.62   1046.80 o 
   9  37  -5     3197.21     2585.53    557.48 o 
   1  39  -5     5338.58     4944.01    908.97 o 
   3  39  -5    16754.16    14495.61   1673.21 o 
   5  39  -5     7445.13     7281.49   1175.37 o 
   7  39  -5     9050.77     8627.36   1304.86 o 
   9  39  -5     4036.54     3675.75    859.83 o 
   1  41  -5     4524.02     2996.86    882.66 o 
   3  41  -5    10038.86    10053.98   1312.87 o 
   5  41  -5     2854.75     2783.11    731.49 o 
   7  41  -5     7831.88     7435.57   1204.83 o 
   9  41  -5     4306.95     4255.55   1118.16 o 
   1  43  -5     1367.78      700.64    576.95 o 
   3  43  -5     4412.66     4646.97    883.88 o 
   5  43  -5     5460.50     4357.24    867.63 o 
   7  43  -5     7689.74     6678.26   1114.18 o 
   1  45  -5     8212.28     7287.02   1412.24 o 
   3  45  -5     2585.42     2253.14    622.04 o 
   5  45  -5     4499.10     4034.35    846.11 o 
   7  45  -5     4310.77     4425.34    844.42 o 
   1  47  -5    12015.83    10358.58   1758.91 o 
   3  47  -5     1160.34     1517.53    635.18 o 
   5  47  -5     2784.42     2177.42    629.37 o 
   7  47  -5     4364.22     4214.09    760.54 o 
   1  49  -5     7338.16     9127.03   1643.27 o 
   3  49  -5     2169.87     2736.92    821.74 o 
   5  49  -5     2164.56     1818.86    607.88 o 
   1  51  -5     8935.23     7562.48   1484.56 o 
   3  51  -5     1191.57      676.28    618.76 o 
   1  53  -5     5199.21     4339.35   1440.16 o 
   0   0  -4   888244.25  1143782.75  92158.08 o 
   4   0  -4     9851.51    11196.98   1126.38 o 
   8   0  -4    65225.13    64573.03   4485.80 o 
  12   0  -4     5277.98     6257.83   1691.02 o 
   2   2  -4    78426.77    83570.17   3722.77 o 
   4   2  -4     9790.82     8845.32    697.44 o 
   6   2  -4    41247.03    40874.78   2088.49 o 
   8   2  -4      774.67     4911.02    709.18 o 
  10   2  -4    49022.79    49159.77   3332.69 o 
  12   2  -4      175.94      784.10    353.84 o 
  14   2  -4     2642.25     4303.45    885.67 o 
   0   4  -4   199044.25   224250.77  13314.53 o 
   2   4  -4     8628.54    10424.51    764.15 o 
   4   4  -4     1522.36     1754.63    315.59 o 
   6   4  -4    40617.40    40571.49   2059.69 o 
   8   4  -4    88723.94    86352.35   4026.31 o 
  10   4  -4     3065.92     6242.26   1178.91 o 
  12   4  -4     3181.20     3613.70    821.40 o 
  14   4  -4     4168.14     4573.92    941.69 o 
   2   6  -4    66802.56    67014.52   3059.85 o 
   4   6  -4     3835.72     3600.05    433.20 o 
   6   6  -4    25029.52    27273.57   1503.49 o 
   8   6  -4     2214.45     4669.32    803.25 o 
  10   6  -4    41436.90    39194.69   2541.15 o 
  12   6  -4     1533.50     2193.07    501.63 o 
  14   6  -4     2355.85     2985.86    997.24 o 
   0   8  -4    56686.05    59515.68   4478.09 o 
   2   8  -4    29222.61    28667.37   1684.73 o 
   4   8  -4     2568.37     3050.19    475.37 o 
   6   8  -4    12363.36    13475.54    964.37 o 
   8   8  -4    75887.67    73384.98   4565.95 o 
  10   8  -4    17643.89    20651.75   1798.76 o 
  12   8  -4     6164.50     6302.63   1169.78 o 
  14   8  -4     1832.40     1988.28    729.06 o 
   2  10  -4    61129.73    63345.10   3197.48 o 
   4  10  -4     2909.92     3056.24    532.38 o 
   6  10  -4    34062.61    35351.08   2178.31 o 
   8  10  -4     4248.04     5588.59   1061.48 o 
  10  10  -4    35424.90    36554.02   2698.13 o 
  12  10  -4     1281.23     1785.94    573.21 o 
  14  10  -4     7278.17     8363.13   1517.38 o 
   0  12  -4    93167.56    92053.88   5915.88 o 
   2  12  -4    27034.44    24694.46   1639.65 o 
   4  12  -4    45885.69    46512.29   2684.30 o 
   6  12  -4    21605.03    20278.99   1446.69 o 
   8  12  -4    55047.28    55222.40   3645.65 o 
  10  12  -4    32824.84    33047.79   2591.24 o 
  12  12  -4     8083.46     8864.32   1493.79 o 
  14  12  -4     2748.38     2953.11    980.93 o 
   2  14  -4    54827.47    55582.52   3131.58 o 
   4  14  -4     4086.37     3902.63    637.97 o 
   6  14  -4    30200.44    31280.40   1968.68 o 
   8  14  -4     3887.34     5424.42    947.62 o 
  10  14  -4    21127.50    22899.21   1957.02 o 
  12  14  -4     2764.20     3540.16    751.97 o 
  14  14  -4    14896.79    13891.31   1923.14 o 
   0  16  -4    17788.98    16344.62   1751.35 o 
   2  16  -4    38160.01    38335.46   2282.89 o 
   4  16  -4    94292.00    93533.66   4973.13 o 
   6  16  -4    30062.49    29288.22   2239.87 o 
   8  16  -4    43201.39    43680.59   3047.49 o 
  10  16  -4     6578.27     6844.17   1106.73 o 
  12  16  -4     7921.40     8479.66   1064.09 o 
  14  16  -4     4202.52     5440.19   1099.52 o 
   2  18  -4    53481.77    52295.34   3026.42 o 
   4  18  -4     1983.40     2383.67    478.78 o 
   6  18  -4    32663.19    32899.03   2431.86 o 
   8  18  -4      631.37      579.08    399.66 o 
  10  18  -4    12715.99    13635.88   1627.28 o 
  12  18  -4     4527.35     5019.35   1040.20 o 
  14  18  -4    13482.86    12105.89   1965.90 o 
   0  20  -4     6972.89     6908.71   1111.12 o 
   2  20  -4    46971.35    47686.18   2770.23 o 
   4  20  -4    77467.60    73867.70   4071.77 o 
   6  20  -4    12385.90    12336.89   1586.65 o 
   8  20  -4     8421.93     8683.25   1322.45 o 
  10  20  -4      322.94      701.69    369.23 o 
  12  20  -4    27794.14    26373.04   2404.32 o 
  14  20  -4     2079.62     3274.99    800.92 o 
   2  22  -4    56036.15    55418.83   3585.21 o 
   4  22  -4     1312.44     1239.50    370.66 o 
   6  22  -4    47283.63    46604.21   3218.92 o 
   8  22  -4     2208.21     2036.90    591.80 o 
  10  22  -4     6506.49     7029.07   1063.77 o 
  12  22  -4      928.18     1521.85    580.87 o 
  14  22  -4    16490.33    15425.13   2337.96 o 
   0  24  -4     4587.37     3928.58   1344.75 o 
   2  24  -4     9397.15    10427.65   1293.47 o 
   4  24  -4    73954.77    69581.53   3886.43 o 
   6  24  -4     3228.92     3211.99    796.22 o 
   8  24  -4      299.46      -16.64    294.82 o 
  10  24  -4     1862.57     2051.86    526.11 o 
  12  24  -4    40960.42    39782.73   3126.15 o 
  14  24  -4      571.57     1565.90    599.50 o 
   2  26  -4    19575.64    18867.17   1701.13 o 
   4  26  -4     1962.36     2023.96    484.04 o 
   6  26  -4    26076.81    26231.02   1933.33 o 
   8  26  -4     1119.29      828.98    348.08 o 
  10  26  -4     7177.10     7194.35   1056.24 o 
  12  26  -4      806.53      967.00    514.06 o 
   0  28  -4      971.89     1355.30    576.27 o 
   2  28  -4      106.65     -230.38    267.21 o 
   4  28  -4    89103.07    90348.67   4152.17 o 
   6  28  -4      306.66      390.79    301.53 o 
   8  28  -4      464.30      261.05    306.52 o 
  10  28  -4     1781.86     1337.52    418.69 o 
  12  28  -4    25876.43    26023.90   2512.70 o 
   2  30  -4    17593.92    18355.76   1336.38 o 
   4  30  -4      119.68      259.53    284.20 o 
   6  30  -4    30104.43    29245.85   1960.52 o 
   8  30  -4     3064.07     2358.72    515.64 o 
  10  30  -4     5966.04     6465.49    999.35 o 
  12  30  -4      261.84      502.96    449.41 o 
   0  32  -4     7842.09     9208.82   1319.15 o 
   2  32  -4     1781.45     1698.03    546.16 o 
   4  32  -4    78666.72    82201.39   4219.61 o 
   6  32  -4     1792.46     1746.76    462.71 o 
   8  32  -4     1130.61     1158.45    386.18 o 
  10  32  -4      632.69      738.08    397.95 o 
  12  32  -4    22589.77    22493.01   2309.04 o 
   2  34  -4    30296.90    31312.00   2369.97 o 
   4  34  -4      620.06      925.83    499.03 o 
   6  34  -4    32975.12    33733.18   2190.75 o 
   8  34  -4     1099.19      933.70    365.16 o 
  10  34  -4     3345.47     3993.91    768.61 o 
  12  34  -4      312.92      331.50    579.63 o 
   0  36  -4     5731.42     5642.76   1078.81 o 
   2  36  -4    14274.48    14413.27   1552.44 o 
   4  36  -4    40321.86    41378.83   3056.95 o 
   6  36  -4     3184.72     3299.35    602.38 o 
   8  36  -4     2643.12     2931.82    528.86 o 
  10  36  -4     1873.44     1004.06    441.93 o 
  12  36  -4    15068.63    14592.02   1731.17 o 
   2  38  -4     9870.34    11143.74   1342.10 o 
   4  38  -4     2067.19     2744.45    677.30 o 
   6  38  -4    18292.79    17680.32   1830.90 o 
   8  38  -4       52.25       27.67    310.38 o 
  10  38  -4     5955.39     5152.99    888.03 o 
   0  40  -4     3726.90     3116.80   1270.18 o 
   2  40  -4     9996.31     9807.92   1255.88 o 
   4  40  -4    18316.71    18438.54   1866.08 o 
   6  40  -4     7142.31     6361.59   1055.76 o 
   8  40  -4     7900.40     6741.58   1045.81 o 
  10  40  -4     2141.15     2185.97    653.83 o 
   2  42  -4     6500.44     6217.03   1037.13 o 
   4  42  -4      184.92      186.49    375.42 o 
   6  42  -4    11788.01    12429.40   1467.64 o 
   8  42  -4     1972.27     1220.23    615.26 o 
  10  42  -4     6319.16     5822.44   1032.93 o 
   0  44  -4    17016.73    16391.31   3393.95 o 
   2  44  -4     2816.97     3085.27    741.53 o 
   4  44  -4     8685.13     9345.46   1329.32 o 
   6  44  -4    10273.31     8288.75   1279.04 o 
   8  44  -4     9715.06     9239.97   1577.86 o 
   2  46  -4    13892.87    14241.25   1644.07 o 
   4  46  -4      289.89      152.25    422.09 o 
   6  46  -4     8751.36     9035.41   1296.41 o 
   8  46  -4      911.52      564.45    614.34 o 
   0  48  -4    29914.89    35476.68   6859.96 o 
   2  48  -4     5640.44     5973.99   1237.36 o 
   4  48  -4     3534.75     3529.64    727.59 o 
   6  48  -4     3213.09     3081.68    670.60 o 
   8  48  -4     7725.03     8027.58   1528.28 o 
   2  50  -4     8978.87     8793.51   1643.03 o 
   4  50  -4       84.62      111.98    434.59 o 
   6  50  -4     3516.96     3175.26    809.36 o 
   0  52  -4    15650.64    18225.03   5551.62 o 
   2  52  -4     1317.08     1047.19    743.39 o 
   4  52  -4      636.74      600.77    522.88 o 
   6  52  -4      412.77      511.01    529.89 o 
   2  54  -4     7127.85     6685.86   1541.01 o 
   4  54  -4        2.10      666.59    678.40 o 
   0  56  -4    17757.87    17096.70   5687.86 o 
   2  56  -4      427.40       78.21    728.01 o 
   1   1  -3    25167.66    27535.57   1374.56 o 
   3   1  -3    71963.55    80409.95   3556.96 o 
   5   1  -3    66131.06    70717.44   3223.57 o 
   7   1  -3    10727.02    10730.89    823.79 o 
   9   1  -3     3137.62     3814.34    615.23 o 
  11   1  -3    21194.57    22105.92   2078.65 o 
  13   1  -3    21665.29    25687.79   2412.80 o 
  15   1  -3     3656.70     4307.32   1032.22 o 
   1   3  -3    40782.79    43827.78   2045.73 o 
   3   3  -3   104640.12   114069.92   4992.97 o 
   5   3  -3    39611.38    44225.94   2283.51 o 
   7   3  -3     7068.65     8755.70    886.38 o 
   9   3  -3     8714.51     9985.58   1027.39 o 
  11   3  -3    20342.96    21574.52   2608.04 o 
  13   3  -3    18632.91    22675.55   2234.17 o 
  15   3  -3     3236.78     4895.12   1410.78 o 
   1   5  -3    25707.18    27839.44   1434.05 o 
   3   5  -3    86606.23    93577.48   4451.34 o 
   5   5  -3    75097.77    77826.72   3780.22 o 
   7   5  -3    10564.56    11767.59    996.04 o 
   9   5  -3    13384.05    15290.65   1469.06 o 
  11   5  -3    19052.74    22178.76   2538.67 o 
  13   5  -3    15071.19    18090.85   2423.92 o 
  15   5  -3     6306.81     7381.99   1712.44 o 
   1   7  -3    18004.88    17502.10   1021.40 o 
   3   7  -3    59773.55    62136.39   3389.53 o 
   5   7  -3    44455.25    46579.85   2389.24 o 
   7   7  -3    29373.89    30685.51   1872.38 o 
   9   7  -3    14272.20    14915.66   1448.75 o 
  11   7  -3    14175.88    16493.58   1587.90 o 
  13   7  -3    16162.25    18050.53   1681.09 o 
  15   7  -3     3923.36     4840.56   1349.74 o 
   1   9  -3    11790.02    11425.37    769.75 o 
   3   9  -3    56371.70    56364.05   3089.00 o 
   5   9  -3    33514.77    32391.33   1813.86 o 
   7   9  -3    24650.37    25167.25   1960.53 o 
   9   9  -3     8548.73     8965.11   1262.30 o 
  11   9  -3    11319.26    13119.94   1464.32 o 
  13   9  -3    10857.31    12693.28   1774.11 o 
  15   9  -3     5733.56     7321.31   1347.65 o 
   1  11  -3    26600.74    25456.90   1442.71 o 
   3  11  -3    47783.41    46205.82   2671.88 o 
   5  11  -3    33091.25    32048.69   1990.26 o 
   7  11  -3    21228.02    21541.32   1708.65 o 
   9  11  -3     6012.02     6971.02   1077.78 o 
  11  11  -3    10565.64    11780.22   1549.10 o 
  13  11  -3    12094.04    11721.71   1923.85 o 
  15  11  -3     8350.01     9423.05   1624.30 o 
   1  13  -3    33705.44    31218.19   1944.56 o 
   3  13  -3    38294.91    37628.22   2195.11 o 
   5  13  -3    26658.97    25579.41   1860.53 o 
   7  13  -3    35171.79    33123.15   2367.15 o 
   9  13  -3    19443.15    19000.16   1683.61 o 
  11  13  -3    11850.31    13281.31   1400.15 o 
  13  13  -3     8119.21     8072.12   1493.00 o 
  15  13  -3     4832.78     5711.54   1228.12 o 
   1  15  -3    37862.74    37696.99   2408.48 o 
   3  15  -3    41143.21    43231.63   2519.35 o 
   5  15  -3    53863.48    53939.25   3107.03 o 
   7  15  -3    33941.29    31575.98   1875.43 o 
   9  15  -3    18887.94    17801.18   1504.49 o 
  11  15  -3    13222.52    13709.61   1474.76 o 
  13  15  -3     8126.93     7950.12   1513.53 o 
  15  15  -3     6598.81     6822.28   1346.21 o 
   1  17  -3    39451.48    36478.43   2446.51 o 
   3  17  -3    42482.00    40287.23   2190.01 o 
   5  17  -3    36773.47    36015.27   2273.67 o 
   7  17  -3    35812.01    33913.41   2059.40 o 
   9  17  -3    42605.02    39449.25   2405.02 o 
  11  17  -3    12288.60    12556.15   1346.95 o 
  13  17  -3     2919.99     3051.81    840.15 o 
  15  17  -3     6522.30     7128.84   1432.06 o 
   1  19  -3    34299.96    32464.04   2308.46 o 
   3  19  -3    24585.60    24153.79   1626.48 o 
   5  19  -3    23909.22    23026.01   1667.44 o 
   7  19  -3    26516.65    25450.75   1626.93 o 
   9  19  -3    30561.65    29545.59   1922.28 o 
  11  19  -3    15328.95    14209.07   1611.62 o 
  13  19  -3     5765.08     5713.78   1089.06 o 
  15  19  -3     2690.35     3454.63    933.28 o 
   1  21  -3    52923.89    52041.41   2937.47 o 
   3  21  -3     2487.87     2401.87    481.47 o 
   5  21  -3    18177.01    17532.45   1370.51 o 
   7  21  -3    24560.41    22282.44   1560.07 o 
   9  21  -3    15563.04    15878.93   1348.34 o 
  11  21  -3    12832.67    11768.09   1466.43 o 
  13  21  -3     2205.21     2535.35    704.69 o 
  15  21  -3     5721.06     4291.45    987.31 o 
   1  23  -3    59045.97    57651.55   3177.28 o 
   3  23  -3     1397.75     1134.70    363.44 o 
   5  23  -3     2352.38     2388.67    492.63 o 
   7  23  -3    16163.49    14274.40   1231.23 o 
   9  23  -3     5512.88     5320.96    801.50 o 
  11  23  -3    11250.83    11566.50   1474.82 o 
  13  23  -3     2787.64     2101.66    548.75 o 
   1  25  -3    58641.52    59435.67   3008.43 o 
   3  25  -3     5200.28     4734.98    612.86 o 
   5  25  -3     4933.57     4507.90    696.34 o 
   7  25  -3    16052.70    15879.14   1320.23 o 
   9  25  -3     6801.30     6548.71    890.84 o 
  11  25  -3     6689.18     6259.48   1013.83 o 
  13  25  -3     1470.78     1397.94    473.94 o 
   1  27  -3    37048.48    37254.46   2027.06 o 
   3  27  -3    11387.78    11883.75   1076.06 o 
   5  27  -3    12217.53    12204.17   1142.78 o 
   7  27  -3    25404.84    24410.37   1698.49 o 
   9  27  -3    15039.97    14807.69   1361.78 o 
  11  27  -3     7907.94     7610.22   1145.47 o 
  13  27  -3      843.99      987.81    433.53 o 
   1  29  -3    44485.26    43885.11   2347.82 o 
   3  29  -3     9471.96    10064.59   1031.21 o 
   5  29  -3     3244.35     3385.46    591.54 o 
   7  29  -3    30801.74    29482.85   1935.54 o 
   9  29  -3    24137.19    23295.36   1677.93 o 
  11  29  -3     4721.25     4462.40    826.10 o 
  13  29  -3     3115.39     2890.32    684.42 o 
   1  31  -3    29472.93    31242.56   1781.17 o 
   3  31  -3    13720.86    13323.08   1249.52 o 
   5  31  -3    10607.98    10202.52   1050.63 o 
   7  31  -3    10923.08    10919.25   1153.53 o 
   9  31  -3    20202.32    20744.10   1863.70 o 
  11  31  -3     3025.05     2879.75    678.09 o 
  13  31  -3     2838.35     3142.62    658.13 o 
   1  33  -3    31541.47    32944.77   1893.87 o 
   3  33  -3     5625.88     5460.54    800.89 o 
   5  33  -3     3746.09     4076.16    719.98 o 
   7  33  -3    12135.07    12125.19   1243.61 o 
   9  33  -3    20577.26    20721.20   1851.44 o 
  11  33  -3     3971.43     2984.23    655.10 o 
  13  33  -3     2797.18     2974.39    651.32 o 
   1  35  -3    13413.42    14606.40   1230.92 o 
   3  35  -3     9392.92    10056.37   1044.95 o 
   5  35  -3     6716.00     5903.27    880.00 o 
   7  35  -3    11782.52    11134.85   1201.24 o 
   9  35  -3    11623.20    11750.74   1494.62 o 
  11  35  -3     3453.52     2993.92    664.54 o 
  13  35  -3     2358.07     2041.99    573.33 o 
   1  37  -3    11768.73    12166.11   1142.58 o 
   3  37  -3    14308.97    14203.16   1338.41 o 
   5  37  -3     7392.59     6860.26    945.53 o 
   7  37  -3    11568.61    11821.00   1235.00 o 
   9  37  -3    11761.95    13021.43   1617.81 o 
  11  37  -3     3127.06     3434.62    742.91 o 
   1  39  -3     6613.68     6579.15    812.66 o 
   3  39  -3    24637.16    25418.63   2079.63 o 
   5  39  -3     1377.23     1656.61    470.25 o 
   7  39  -3    10764.44    10833.02   1151.40 o 
   9  39  -3    12234.06    11896.16   1545.05 o 
  11  39  -3     3515.04     3563.40    832.28 o 
   1  41  -3     6760.48     8595.16   1115.05 o 
   3  41  -3    12710.80    13733.25   1579.47 o 
   5  41  -3     7794.74     7235.17    900.98 o 
   7  41  -3    11317.58    11269.81   1215.54 o 
   9  41  -3     6153.99     6501.64   1116.91 o 
  11  41  -3     3287.27     3019.49    731.01 o 
   1  43  -3    15169.37    15055.06   1649.36 o 
   3  43  -3     4644.14     4600.95    903.09 o 
   5  43  -3     5290.31     5178.93    880.50 o 
   7  43  -3     4432.95     4114.62    842.08 o 
   9  43  -3     3856.24     3014.06    736.19 o 
  11  43  -3     2463.08     2214.93    687.72 o 
   1  45  -3    10706.70    11325.56   1365.09 o 
   3  45  -3     7252.60     8111.76   1134.94 o 
   5  45  -3     9478.63     8873.64   1265.23 o 
   7  45  -3     2010.17     1656.51    551.70 o 
   9  45  -3     1699.67     1539.85    571.02 o 
   1  47  -3     5895.60     6896.14   1120.26 o 
   3  47  -3     4464.73     5627.09   1150.56 o 
   5  47  -3     9032.75     9103.30   1332.46 o 
   7  47  -3     1835.77     1970.79    749.12 o 
   9  47  -3     2549.12     2569.67    700.32 o 
   1  49  -3     5455.84     5432.28   1293.34 o 
   3  49  -3     8110.17     7674.61   1188.62 o 
   5  49  -3     9355.89     9591.92   1333.19 o 
   7  49  -3     2283.29     2317.41    793.48 o 
   9  49  -3     1664.30     2426.60    857.75 o 
   1  51  -3     4138.10     3670.89    942.06 o 
   3  51  -3     6171.93     5427.03   1010.42 o 
   5  51  -3     5895.48     6190.29   1004.25 o 
   7  51  -3     2967.69     3187.98    890.49 o 
   1  53  -3     1200.00      658.89    683.14 o 
   3  53  -3     6503.38     6312.17   1092.41 o 
   5  53  -3     6227.82     6708.06   1339.34 o 
   7  53  -3     1210.64      584.93    674.39 o 
   1  55  -3     1577.00     1210.30    788.89 o 
   3  55  -3     2689.57     2254.90    786.71 o 
   5  55  -3     3775.17     3165.42    883.87 o 
   1  57  -3     1197.34     1067.82    798.31 o 
   3  57  -3     2842.09     2982.82    924.10 o 
   1  59  -3     2453.54     3283.63    948.71 o 
   2   0  -2    97131.11   105336.79   6498.36 o 
   6   0  -2   185549.17   197131.86  16146.14 o 
  10   0  -2    12433.56    15557.49   2125.47 o 
  14   0  -2    38415.84    39676.78   4655.63 o 
   0   2  -2   308815.12   387048.00  22249.61 o 
   2   2  -2   199090.80   236522.08   9874.42 o 
   4   2  -2   475049.06   567810.94  26656.58 o 
   6   2  -2     9796.25    16371.66   1215.65 o 
   8   2  -2     4236.91     5424.31    831.68 o 
  10   2  -2      877.67     1521.40    364.79 o 
  12   2  -2    94362.23    99842.17   7638.81 o 
  14   2  -2      122.14     2849.10    739.85 o 
  16   2  -2      884.61     1114.90    630.49 o 
   2   4  -2    59394.53    65703.30   3089.42 o 
   4   4  -2     9856.62    11458.29   1376.91 o 
   6   4  -2   128330.28   136065.55   7224.39 o 
   8   4  -2       89.61      200.81    183.89 o 
  10   4  -2    10023.50    11134.42   1317.98 o 
  12   4  -2      734.45     6250.84   1121.55 o 
  14   4  -2    30707.12    29660.26   2646.23 o 
  16   4  -2      659.49      824.68    645.69 o 
   0   6  -2   205322.02   250368.06  20521.15 o 
   2   6  -2   159532.17   175460.44   8693.33 o 
   4   6  -2   178432.83   198050.62   9528.76 o 
   6   6  -2    11849.47    12222.28   1127.44 o 
   8   6  -2     3753.58     5025.36    900.14 o 
  10   6  -2     8817.89    10462.99   1268.65 o 
  12   6  -2    67557.67    65578.67   4592.00 o 
  14   6  -2     2891.97     4988.98   1029.51 o 
  16   6  -2     3396.00     2613.81    751.75 o 
   2   8  -2    73731.47    76063.66   3873.80 o 
   4   8  -2      562.83      810.14    331.25 o 
   6   8  -2    77286.98    80535.56   4269.52 o 
   8   8  -2     1464.48     1734.37    459.73 o 
  10   8  -2    27473.26    29257.32   2154.10 o 
  12   8  -2     2641.41     5548.44    890.27 o 
  14   8  -2    20678.20    19230.32   2214.94 o 
  16   8  -2     3802.46     3350.78    869.14 o 
   0  10  -2    11336.50    10201.87   1048.56 o 
   2  10  -2   122704.38   134698.02   6233.69 o 
   4  10  -2   164477.28   173933.73   8705.02 o 
   6  10  -2    84857.27    82502.44   4440.54 o 
   8  10  -2    15062.96    15506.82   1345.28 o 
  10  10  -2     2541.99     3099.72    608.86 o 
  12  10  -2    49259.63    48753.07   3730.48 o 
  14  10  -2    11973.20    12754.50   1688.96 o 
  16  10  -2     5588.60     5214.43   1090.05 o 
   2  12  -2    89819.12    94398.63   4905.00 o 
   4  12  -2      513.46      623.90    183.99 o 
   6  12  -2    69181.81    70031.59   3843.98 o 
   8  12  -2     6387.25     7158.67    952.89 o 
  10  12  -2    28384.18    27679.30   1740.88 o 
  12  12  -2    12163.80    13091.87   1355.32 o 
  14  12  -2    24365.39    22785.30   2525.96 o 
  16  12  -2     4475.71     3185.82    987.13 o 
   0  14  -2    52038.91    52484.84   4865.98 o 
   2  14  -2   138960.84   143722.61   7203.31 o 
   4  14  -2   158094.56   168973.91   7817.74 o 
   6  14  -2    46945.81    46431.06   2481.88 o 
   8  14  -2    79876.54    79754.35   3812.64 o 
  10  14  -2    11375.05    11359.61   1064.63 o 
  12  14  -2     7651.76     7768.85   1105.54 o 
  14  14  -2     8649.16     9899.72   1471.10 o 
  16  14  -2     4473.09     4915.31   1338.48 o 
   2  16  -2    89901.03    88756.48   4708.32 o 
   4  16  -2     2545.47     2273.76    490.10 o 
   6  16  -2    22673.81    22083.50   1308.10 o 
   8  16  -2     7573.31     7412.62    746.70 o 
  10  16  -2    23365.19    23144.01   1455.05 o 
  12  16  -2     2555.99     1425.29    398.69 o 
  14  16  -2    15399.80    13794.78   1579.40 o 
  16  16  -2     3514.76     4541.00   1057.45 o 
   0  18  -2   124618.20   120315.31   7333.56 o 
   2  18  -2    34026.46    31642.11   1607.48 o 
   4  18  -2    21072.82    20192.88   1308.81 o 
   6  18  -2    34700.61    31240.11   1706.15 o 
   8  18  -2   102776.06    97580.43   4552.61 o 
  10  18  -2    45886.96    44587.96   2407.65 o 
  12  18  -2     2472.89     1992.37    454.66 o 
  14  18  -2     6551.12     6171.45   1123.45 o 
   2  20  -2   127980.78   129860.57   5589.98 o 
   4  20  -2     3870.84     3567.76    547.41 o 
   6  20  -2    43842.80    43021.33   2214.78 o 
   8  20  -2     5813.28     5227.52    620.13 o 
  10  20  -2    31848.20    29995.26   1968.48 o 
  12  20  -2     1629.69     1272.66    410.70 o 
  14  20  -2     5546.92     5293.00    960.45 o 
   0  22  -2   193150.77   190174.53  11134.90 o 
   2  22  -2    20587.10    20549.21   1215.59 o 
   4  22  -2      752.19      496.74    239.13 o 
   6  22  -2    23326.91    21737.73   1330.40 o 
   8  22  -2    85868.16    79942.20   3855.02 o 
  10  22  -2    17697.37    15903.31   1359.15 o 
  12  22  -2     6004.82     6472.34   1027.25 o 
  14  22  -2     3687.91     3500.46    717.04 o 
   2  24  -2    82429.80    83528.58   3930.12 o 
   4  24  -2     2987.19     3159.40    513.04 o 
   6  24  -2    21566.53    21421.88   1303.42 o 
   8  24  -2      860.54      950.58    251.49 o 
  10  24  -2    37224.12    34495.41   2448.62 o 
  12  24  -2      428.69      125.53    335.03 o 
  14  24  -2     4948.19     4697.26    885.37 o 
   0  26  -2   184077.67   186095.72  11200.78 o 
   2  26  -2     1708.54     2083.03    334.24 o 
   4  26  -2     1113.06     1017.02    317.11 o 
   6  26  -2     8418.92     8347.05    783.95 o 
   8  26  -2    81463.00    76452.12   4022.04 o 
  10  26  -2      115.18      514.72    350.79 o 
  12  26  -2     1925.06     1880.21    533.81 o 
  14  26  -2      583.54      915.49    445.85 o 
   2  28  -2    23136.19    23245.34   1395.65 o 
   4  28  -2     1146.06     1214.21    372.05 o 
   6  28  -2     6843.48     7009.90    880.74 o 
   8  28  -2     1859.83     2119.51    459.41 o 
  10  28  -2    49129.73    46904.29   3157.26 o 
  12  28  -2      394.17      333.77    341.23 o 
  14  28  -2     1403.06     1883.75    554.53 o 
   0  30  -2   191599.05   202114.52  13895.60 o 
   2  30  -2     3583.48     3891.33    398.68 o 
   4  30  -2     1570.07     1938.61    325.92 o 
   6  30  -2     1299.29      947.23    337.88 o 
   8  30  -2    67605.88    64919.52   3605.70 o 
  10  30  -2     2580.30     3587.58    728.17 o 
  12  30  -2      208.78      118.19    324.61 o 
  14  30  -2       13.01     -301.33    371.82 o 
   2  32  -2    55107.39    57620.99   2963.28 o 
   4  32  -2      702.77      454.25    288.82 o 
   6  32  -2    24338.96    24041.80   1781.75 o 
   8  32  -2     1553.63     2123.13    543.87 o 
  10  32  -2    23187.30    22551.62   1996.17 o 
  12  32  -2      542.84      321.18    379.41 o 
  14  32  -2     1274.92     2286.19    575.56 o 
   0  34  -2   158201.67   169645.11  11826.86 o 
   2  34  -2    11740.61    12306.84    998.42 o 
   4  34  -2     2316.57     2180.70    526.00 o 
   6  34  -2    12420.65    11175.20   1239.14 o 
   8  34  -2    54159.57    55869.16   3825.31 o 
  10  34  -2     3591.76     3953.73    800.50 o 
  12  34  -2     2010.46     1502.94    504.80 o 
   2  36  -2    39219.12    40688.17   2293.83 o 
   4  36  -2      833.20      866.11    369.27 o 
   6  36  -2    19423.68    20137.64   1631.09 o 
   8  36  -2     3595.89     3396.25    768.44 o 
  10  36  -2    17942.00    18262.03   1964.78 o 
  12  36  -2     1084.91      927.19    492.47 o 
   0  38  -2    40655.12    45815.77   3228.05 o 
   2  38  -2     6228.73     6366.69    670.77 o 
   4  38  -2     2538.95     2751.62    596.85 o 
   6  38  -2    15489.72    15156.64   1435.64 o 
   8  38  -2    28815.81    27732.92   2410.58 o 
  10  38  -2     9229.35     9256.86   1402.49 o 
  12  38  -2     2124.85     1964.27    599.77 o 
   2  40  -2     5357.25     5925.94    841.95 o 
   4  40  -2     1261.81     1252.49    431.33 o 
   6  40  -2    14981.04    16778.08   1535.60 o 
   8  40  -2     1539.42      934.05    462.62 o 
  10  40  -2    14544.82    12671.67   1706.62 o 
  12  40  -2     1465.13     1745.53    629.83 o 
   0  42  -2     5553.38     6324.44   1142.17 o 
   2  42  -2    23786.80    27277.23   2011.11 o 
   4  42  -2    15800.32    17699.40   1565.72 o 
   6  42  -2     7152.85     7881.64   1050.58 o 
   8  42  -2    17482.75    17687.05   1909.84 o 
  10  42  -2     6274.18     5561.35   1029.48 o 
  12  42  -2     4527.70     3706.42    976.84 o 
   2  44  -2    15690.09    18305.91   1799.56 o 
   4  44  -2     4921.83     4645.02    716.62 o 
   6  44  -2    12971.00    14414.05   1630.94 o 
   8  44  -2      248.10      403.97    439.84 o 
  10  44  -2     8401.55     8435.42   1306.68 o 
   0  46  -2    18152.03    21701.54   2312.75 o 
   2  46  -2    15504.96    18485.72   1843.81 o 
   4  46  -2    25867.32    29822.12   2206.09 o 
   6  46  -2     3595.58     3846.73    804.82 o 
   8  46  -2     1882.63     1581.86    565.53 o 
  10  46  -2     3548.55     2984.41    789.90 o 
   2  48  -2    15048.66    16696.81   1719.28 o 
   4  48  -2      551.68     1357.96    565.34 o 
   6  48  -2    12375.04    14140.63   1581.77 o 
   8  48  -2      511.12      105.68    472.32 o 
  10  48  -2     4316.85     4445.11    944.87 o 
   0  50  -2      978.80     1607.07   1029.59 o 
   2  50  -2     2376.42     2941.52    707.58 o 
   4  50  -2    29362.58    38331.65   4373.21 o 
   6  50  -2     5689.55     5428.12    962.48 o 
   8  50  -2      225.41      132.79    464.77 o 
   2  52  -2     7998.32     8879.83   1191.83 o 
   4  52  -2      447.50      844.97    526.12 o 
   6  52  -2     6369.09     6206.71   1266.06 o 
   8  52  -2      385.58      -27.17    542.62 o 
   0  54  -2      211.01      206.54    887.77 o 
   2  54  -2     1151.67      505.92    500.08 o 
   4  54  -2    17950.64    20358.45   2331.38 o 
   6  54  -2      778.56      837.62    666.70 o 
   2  56  -2     6327.34     6807.77   1698.23 o 
   4  56  -2       47.91      332.95    570.56 o 
   6  56  -2     6458.09     8044.51   1745.33 o 
   0  58  -2      300.25     -170.19    950.80 o 
   2  58  -2     1396.22     1929.39    820.19 o 
   4  58  -2    14959.93    17587.94   2182.53 o 
   2  60  -2     3288.67     4153.83   1042.35 o 
   1   1  -1    73119.18    86129.07   4183.23 o 
   3   1  -1    83330.36    80177.12   5020.05 o 
   5   1  -1    19623.75    20760.01   1405.34 o 
   7   1  -1    24147.32    24463.01   1728.17 o 
   9   1  -1    25436.19    26357.89   1900.76 o 
  11   1  -1    15061.83    16323.70   1255.72 o 
  13   1  -1    10024.55    12702.92   1466.80 o 
  15   1  -1     6830.88     8062.01   1322.34 o 
   1   3  -1   106586.36   117007.21   5643.20 o 
   3   3  -1    49014.12    49220.80   2533.43 o 
   5   3  -1    39293.77    39254.73   2384.64 o 
   7   3  -1    31323.73    31080.91   2052.05 o 
   9   3  -1    32962.94    33733.95   2079.69 o 
  11   3  -1    18585.07    18928.12   1487.64 o 
  13   3  -1    10362.96    12255.84   1456.69 o 
  15   3  -1     7869.76     9723.35   1608.07 o 
   1   5  -1   138623.14   138906.25   7083.65 o 
   3   5  -1    65899.29    64676.74   3700.59 o 
   5   5  -1    29842.47    30676.27   1912.68 o 
   7   5  -1    35629.80    35995.69   2053.23 o 
   9   5  -1    49306.61    50240.49   2892.84 o 
  11   5  -1    15102.99    17282.64   1365.61 o 
  13   5  -1     7830.13     8980.29   1384.28 o 
  15   5  -1     7632.96     9532.12   1605.32 o 
   1   7  -1    62844.43    64810.06   3371.39 o 
   3   7  -1    73603.80    71493.81   3776.77 o 
   5   7  -1    41233.81    41841.77   2567.40 o 
   7   7  -1    38586.85    40441.61   2326.06 o 
   9   7  -1    33353.77    35363.75   1904.71 o 
  11   7  -1     7917.48     9037.50    979.78 o 
  13   7  -1     9624.47    10135.98   1175.43 o 
  15   7  -1    11063.77    12419.02   1757.77 o 
   1   9  -1    35665.30    33488.75   1883.09 o 
   3   9  -1    50900.41    49201.30   2432.11 o 
   5   9  -1    22727.86    21346.38   1497.20 o 
   7   9  -1    45079.89    45328.35   2569.46 o 
   9   9  -1    21674.11    21473.35   1497.23 o 
  11   9  -1     4938.91     5079.03    639.76 o 
  13   9  -1     7327.37     6900.67    913.24 o 
  15   9  -1     9754.07    10154.38   1689.21 o 
   1  11  -1    61490.37    57408.17   2487.41 o 
   3  11  -1    21811.52    20907.59   1084.50 o 
   5  11  -1    20123.71    18541.02   1135.31 o 
   7  11  -1    44404.88    44522.99   2334.63 o 
   9  11  -1    10366.99     9855.05    882.88 o 
  11  11  -1     8806.61     9308.17   1182.17 o 
  13  11  -1    10845.84    11025.82   1353.07 o 
  15  11  -1     6099.31     5992.46   1098.51 o 
   1  13  -1    72324.48    69398.13   3046.77 o 
   3  13  -1    34945.82    34524.52   1692.39 o 
   5  13  -1    36645.88    33452.26   1805.80 o 
   7  13  -1    23712.21    23886.19   1422.92 o 
   9  13  -1    17506.46    17301.23   1201.08 o 
  11  13  -1    20760.14    18670.92   1589.00 o 
  13  13  -1     7802.95     7837.39   1131.27 o 
  15  13  -1     7266.26     6486.35   1157.45 o 
   1  15  -1    46916.66    43282.75   1942.59 o 
   3  15  -1    55750.93    56238.87   2567.54 o 
   5  15  -1    61064.29    59991.56   2813.04 o 
   7  15  -1    32176.61    30954.41   1763.65 o 
   9  15  -1    30935.83    29196.17   1768.61 o 
  11  15  -1    24023.55    22182.96   1783.32 o 
  13  15  -1     8404.31     8215.76   1156.68 o 
  15  15  -1     3791.60     3155.81    761.85 o 
   1  17  -1    21070.88    18871.25    976.12 o 
   3  17  -1    65957.34    67209.89   3080.35 o 
   5  17  -1    89612.61    89165.69   4055.42 o 
   7  17  -1    39438.40    35630.52   2003.83 o 
   9  17  -1    40154.46    37429.51   2164.12 o 
  11  17  -1    15923.81    15173.54   1442.59 o 
  13  17  -1     6406.31     7670.31   1088.40 o 
  15  17  -1     4598.48     4104.15    860.63 o 
   1  19  -1    33457.48    32170.71   1509.59 o 
   3  19  -1    62222.98    60520.02   2856.12 o 
   5  19  -1    79486.86    77955.05   3648.15 o 
   7  19  -1    20658.98    18281.95   1162.21 o 
   9  19  -1    18703.60    18201.29   1266.00 o 
  11  19  -1    17943.89    16262.00   1500.26 o 
  13  19  -1    11160.93    11725.10   1299.92 o 
  15  19  -1     3731.02     3168.38    683.57 o 
   1  21  -1    50044.86    47865.41   2237.56 o 
   3  21  -1    39587.92    38423.77   2003.87 o 
   5  21  -1    21323.94    21052.05   1219.92 o 
   7  21  -1    10464.74     9303.35    790.30 o 
   9  21  -1    10122.13     9680.53   1060.96 o 
  11  21  -1    15658.67    14712.14   1402.02 o 
  13  21  -1     8444.44     8330.92   1145.53 o 
  15  21  -1     4729.62     4508.64    948.10 o 
   1  23  -1    41839.99    40139.30   1929.15 o 
   3  23  -1    15824.82    14030.68    869.32 o 
   5  23  -1    27172.41    24008.42   1381.33 o 
   7  23  -1     5008.01     4799.39    559.77 o 
   9  23  -1      137.73      -63.10    185.77 o 
  11  23  -1    21677.15    20092.18   1656.66 o 
  13  23  -1     9313.32     8820.99   1163.60 o 
  15  23  -1     2966.26     3109.17    787.12 o 
   1  25  -1    56310.97    56178.15   2608.99 o 
   3  25  -1     6790.77     5927.92    505.13 o 
   5  25  -1    17602.26    15999.58   1100.66 o 
   7  25  -1    16653.62    15174.90   1070.17 o 
   9  25  -1     2883.79     2686.79    500.09 o 
  11  25  -1    15775.07    14723.90   1370.81 o 
  13  25  -1     5514.47     5319.15    952.00 o 
  15  25  -1     5788.89     7413.63   1153.03 o 
   1  27  -1    29562.14    29832.45   1560.49 o 
   3  27  -1    42152.94    40639.66   2003.06 o 
   5  27  -1    28498.46    26511.02   1616.97 o 
   7  27  -1    16805.22    15129.49   1091.80 o 
   9  27  -1     6612.30     6272.21    769.76 o 
  11  27  -1    12692.63    10862.95   1110.35 o 
  13  27  -1     8917.44     8772.03   1273.21 o 
  15  27  -1     6555.39     7009.65   1145.08 o 
   1  29  -1    26013.40    26445.71   1427.44 o 
   3  29  -1    35960.86    36424.44   1853.94 o 
   5  29  -1    27651.77    26737.58   1680.70 o 
   7  29  -1    22669.37    22704.46   1466.04 o 
   9  29  -1    14378.41    13832.34   1226.55 o 
  11  29  -1     6416.46     6242.82   1015.41 o 
  13  29  -1     7985.07     8124.15   1233.62 o 
   1  31  -1    19831.77    19281.75   1140.42 o 
   3  31  -1    28093.53    28252.63   1535.39 o 
   5  31  -1    21628.30    21027.09   1432.75 o 
   7  31  -1    10590.65    10360.66    942.10 o 
   9  31  -1    15681.04    14005.31   1308.51 o 
  11  31  -1     8835.90     7998.48   1186.74 o 
  13  31  -1    10438.62    11635.44   1522.95 o 
   1  33  -1    21404.39    21339.36   1266.81 o 
   3  33  -1    12181.46    11700.29    862.75 o 
   5  33  -1    18286.00    17658.15   1290.62 o 
   7  33  -1     7412.97     7331.02    860.19 o 
   9  33  -1     9919.82    10549.39   1457.69 o 
  11  33  -1     5463.68     4889.58    940.33 o 
  13  33  -1     8735.28     8967.55   1355.90 o 
   1  35  -1    16883.40    17826.72   1147.16 o 
   3  35  -1    24378.38    24476.31   1521.38 o 
   5  35  -1    16355.26    17113.06   1283.13 o 
   7  35  -1     4497.46     4773.49    921.02 o 
   9  35  -1     8512.06     8571.14   1328.53 o 
  11  35  -1     6547.57     6317.38   1102.66 o 
  13  35  -1     4555.34     4710.88    942.72 o 
   1  37  -1     6047.69     6716.20    619.89 o 
   3  37  -1    30348.45    31390.67   1898.83 o 
   5  37  -1     9311.10     9493.39    951.34 o 
   7  37  -1    12366.63    13193.48   1508.61 o 
   9  37  -1     9207.08     8494.43   1308.87 o 
  11  37  -1     3718.66     3451.34    768.01 o 
  13  37  -1     3707.00     3586.96    782.32 o 
   1  39  -1     3389.02     3458.33    498.33 o 
   3  39  -1    31167.61    33187.75   1998.92 o 
   5  39  -1     6415.67     6910.97    945.00 o 
   7  39  -1    13003.32    13864.03   1566.46 o 
   9  39  -1    10107.08     8957.67   1357.73 o 
  11  39  -1     3848.81     4144.76    841.21 o 
  13  39  -1     2159.98     1873.22    628.42 o 
   1  41  -1    13370.55    15313.06   1185.41 o 
   3  41  -1    17380.37    18655.48   1553.47 o 
   5  41  -1     4005.14     4065.55    730.62 o 
   7  41  -1    10851.88    11886.80   1487.95 o 
   9  41  -1     7135.21     6136.39   1105.77 o 
  11  41  -1     3716.47     3482.68    841.54 o 
   1  43  -1     9935.03    11791.87    919.33 o 
   3  43  -1     6245.17     7187.83   1017.24 o 
   5  43  -1     6139.60     6202.62    902.43 o 
   7  43  -1     8723.41     9330.43   1361.70 o 
   9  43  -1     5815.79     4975.59    963.85 o 
  11  43  -1     2851.16     2504.44    755.79 o 
   1  45  -1    10531.96    12187.71    967.77 o 
   3  45  -1     2292.53     2543.93    575.85 o 
   5  45  -1    10468.16    11827.10   1385.61 o 
   7  45  -1     4200.28     4802.48    898.80 o 
   9  45  -1     2499.05     2729.46    685.41 o 
  11  45  -1     1915.87     1443.32    636.76 o 
   1  47  -1    13982.16    15602.68   1281.72 o 
   3  47  -1     2094.35     2895.48    583.20 o 
   5  47  -1     6018.03     6274.78   1055.71 o 
   7  47  -1     5402.46     5916.60   1045.67 o 
   9  47  -1     4884.73     5961.65   1098.95 o 
   1  49  -1     9064.85    10020.46   1287.46 o 
   3  49  -1     6600.48     7996.35   1029.98 o 
   5  49  -1     6169.59     6961.49   1144.90 o 
   7  49  -1     3582.90     3695.11    785.78 o 
   9  49  -1     3855.85     4310.25    945.16 o 
   1  51  -1    10914.49    13174.25   1473.94 o 
   3  51  -1     3359.50     3567.41    675.81 o 
   5  51  -1     2617.68     3388.75    789.01 o 
   7  51  -1     7229.60     8139.04   1272.96 o 
   9  51  -1     5843.34     6826.87   1396.99 o 
   1  53  -1     3837.76     4703.32    907.18 o 
   3  53  -1     3994.67     4290.62    801.93 o 
   5  53  -1     4706.55     5759.03    965.69 o 
   7  53  -1     3548.94     4031.76    843.57 o 
   1  55  -1     5114.11     6410.35   1065.94 o 
   3  55  -1      921.92     1228.85    636.02 o 
   5  55  -1     1980.61     2542.61    666.84 o 
   7  55  -1     3105.23     2617.12    742.57 o 
   1  57  -1     2992.51     2817.50    936.29 o 
   3  57  -1     2484.07     3076.86    892.34 o 
   5  57  -1     2064.58     2165.10    780.75 o 
   1  59  -1     5205.61     6937.36   1344.63 o 
   3  59  -1     1078.13      924.23    748.00 o 
   5  59  -1     1140.85     1521.39   1048.47 o 
   1  61  -1     3187.71     3533.20   1103.03 o 
   3  61  -1     2298.35     3486.92   1846.41 o 
   4   0   0      309.57       75.10    141.95 o 
   8   0   0   132858.83   136279.92   8470.02 o 
  12   0   0     2760.26     3648.04    766.21 o 
  16   0   0    35821.36    37395.50   5241.93 o 
   2   2   0   127477.01   151010.33   6236.17 o 
   4   2   0     3496.38     3770.31    313.13 o 
   6   2   0    86690.47    87833.24   4209.98 o 
   8   2   0     1570.70     6535.69    577.65 o 
  10   2   0    69751.75    67686.50   3250.11 o 
  12   2   0       97.96      493.70    298.19 o 
  14   2   0     3661.68     6304.48   1205.30 o 
  16   2   0      285.70     4538.84   1899.29 o 
   2   4   0   132379.55   140784.91   5841.62 o 
   4   4   0     9048.49     9946.87    573.41 o 
   6   4   0   114942.92   123302.32   5782.61 o 
   8   4   0   197630.92   205377.48   8814.29 o 
  10   4   0     7519.08    10907.41    881.27 o 
  12   4   0      916.95      920.61    323.18 o 
  14   4   0     7004.07     7664.85   1251.41 o 
  16   4   0    36117.64    36516.66   4348.61 o 
   2   6   0    99974.59   112455.06   5009.12 o 
   4   6   0    11711.84    10564.50    593.78 o 
   6   6   0    42276.78    44730.38   2465.04 o 
   8   6   0    12575.13    16376.20   1061.64 o 
  10   6   0    68379.86    66912.71   3517.01 o 
  12   6   0     5473.12     7563.92    918.08 o 
  14   6   0     2514.61     2976.21    694.80 o 
  16   6   0      827.12     5076.97   2072.40 o 
   0   8   0    64309.21    57930.94   3979.41 o 
   2   8   0   141987.39   155429.36   6485.79 o 
   4   8   0     6765.05     7370.25    453.58 o 
   6   8   0    39110.75    42241.63   2013.74 o 
   8   8   0   135446.09   138863.53   6586.91 o 
  10   8   0    36144.45    36511.08   1933.22 o 
  12   8   0     9696.28     9472.79    943.68 o 
  14   8   0     4563.75     5694.82   1057.59 o 
  16   8   0    29387.06    26614.52   2516.52 o 
   2  10   0   121076.12   124522.14   5247.22 o 
   4  10   0    17266.92    15827.73    829.89 o 
   6  10   0    59548.37    62485.36   2859.63 o 
   8  10   0     3089.44     3933.55    621.82 o 
  10  10   0    81312.98    78058.74   4021.70 o 
  12  10   0     1073.03      798.67    355.92 o 
  14  10   0     7201.01     7208.35   1080.68 o 
  16  10   0     1281.83     4113.50    818.64 o 
   0  12   0   202246.66   190644.44  15918.79 o 
   2  12   0    83846.05    83626.12   3609.60 o 
   4  12   0   126146.18   134073.52   5700.06 o 
   6  12   0    69111.20    68111.23   3082.99 o 
   8  12   0    99096.83   102180.34   4570.97 o 
  10  12   0    86359.37    85223.73   4346.43 o 
  12  12   0    11013.14    11511.03   1316.13 o 
  14  12   0     9492.29    10275.41   1260.61 o 
  16  12   0    11564.54    11364.66   1525.57 o 
   2  14   0   112282.57   106184.39   4561.16 o 
   4  14   0    27133.59    27062.44   1337.38 o 
   6  14   0    38502.27    37788.28   1835.95 o 
   8  14   0     4273.12     4546.79    442.20 o 
  10  14   0    23827.11    22990.24   1512.40 o 
  12  14   0     1934.92     2027.58    524.57 o 
  14  14   0    24059.74    23190.44   1980.68 o 
  16  14   0     2737.64     2786.85    700.80 o 
   0  16   0    18813.98    18427.26   1329.80 o 
   2  16   0   226424.34   239218.88  10035.91 o 
   4  16   0   176298.56   180359.98   7645.14 o 
   6  16   0    93361.83    92324.70   4116.78 o 
   8  16   0    70039.84    68676.94   3501.58 o 
  10  16   0    17070.84    15482.15   1331.07 o 
  12  16   0    10209.02     9816.30   1183.36 o 
  14  16   0    10707.23    12360.32   1438.45 o 
  16  16   0     2150.81     1891.14    542.08 o 
   2  18   0   121947.85   115298.06   4987.16 o 
   4  18   0     1009.75     1064.34    202.90 o 
   6  18   0    46451.79    46294.65   2230.69 o 
   8  18   0      707.01      885.66    239.55 o 
  10  18   0    15417.12    15846.91   1404.44 o 
  12  18   0     8930.35     9793.63   1250.12 o 
  14  18   0    20502.22    18973.97   1768.86 o 
  16  18   0     1918.00     1190.88    532.91 o 
   0  20   0     9806.98     9429.23    828.02 o 
   2  20   0    74089.25    71706.81   3218.83 o 
   4  20   0   126986.08   121471.12   5612.57 o 
   6  20   0    31290.68    29480.74   1537.92 o 
   8  20   0     7505.67     7912.41    749.78 o 
  10  20   0     1614.99     1243.29    407.04 o 
  12  20   0    47812.70    43583.21   2887.41 o 
  14  20   0     4568.70     5766.74    965.14 o 
  16  20   0     2807.00     3167.73    804.45 o 
   2  22   0   137598.17   134358.30   5827.47 o 
   4  22   0       55.67      142.39    135.41 o 
   6  22   0    98311.61    96057.89   4539.94 o 
   8  22   0     5582.53     5884.91    759.76 o 
  10  22   0     8382.65     8050.64   1048.17 o 
  12  22   0     2143.18     2618.15    565.21 o 
  14  22   0    27791.39    25852.49   2061.40 o 
   0  24   0     8621.58    10791.98   1011.93 o 
   2  24   0    18637.28    17582.48   1010.07 o 
   4  24   0   185463.95   181467.98   7800.98 o 
   6  24   0     2900.99     2589.55    422.77 o 
   8  24   0      118.73      143.23    209.89 o 
  10  24   0     2775.19     2813.66    583.14 o 
  12  24   0    74797.22    65268.89   3972.27 o 
  14  24   0      798.96     1107.43    395.34 o 
   2  26   0    24072.99    22919.24   1251.25 o 
   4  26   0     1459.98     1468.60    258.43 o 
   6  26   0    31454.13    30019.34   1589.55 o 
   8  26   0     2891.22     2324.09    484.86 o 
  10  26   0    15113.28    14912.43   1360.28 o 
  12  26   0     2290.10     3045.07    605.55 o 
  14  26   0    25268.11    23194.89   2276.48 o 
   0  28   0      287.89      351.70    250.43 o 
   2  28   0     1190.67     1187.77    260.92 o 
   4  28   0   188743.03   189118.84   8869.19 o 
   6  28   0     2440.52     2423.90    397.26 o 
   8  28   0     1202.32     1107.59    358.98 o 
  10  28   0     1196.52     1084.99    384.77 o 
  12  28   0    52648.38    48364.78   3358.37 o 
  14  28   0       26.84      273.46    315.94 o 
   2  30   0    21993.48    21049.40   1215.93 o 
   4  30   0       43.97      682.97    219.94 o 
   6  30   0    48107.05    48499.11   2660.44 o 
   8  30   0     8889.42     8187.49    966.34 o 
  10  30   0     8972.56     9034.86   1040.47 o 
  12  30   0        5.16      504.71    281.52 o 
  14  30   0    16348.97    17998.76   2070.79 o 
   0  32   0     5263.10     5727.83    816.76 o 
   2  32   0     2454.07     2075.49    350.97 o 
   4  32   0   169285.67   177849.05   7777.08 o 
   6  32   0     2938.11     3044.23    472.30 o 
   8  32   0       75.10      264.77    254.52 o 
  10  32   0     1174.48      732.19    310.40 o 
  12  32   0    35992.48    35666.07   2447.85 o 
  14  32   0     1600.75     2568.98    687.72 o 
   2  34   0    63309.18    64008.41   3090.22 o 
   4  34   0      865.97     1531.50    305.33 o 
   6  34   0    54714.54    54288.46   3291.93 o 
   8  34   0      593.05      525.41    291.11 o 
  10  34   0     2537.00     2534.42    505.44 o 
  12  34   0      417.37      723.87    455.05 o 
  14  34   0    14958.75    17575.12   2244.08 o 
   0  36   0    16269.59    17261.21   1632.22 o 
   2  36   0    25754.64    25613.36   1591.61 o 
   4  36   0    56250.05    58465.52   3174.37 o 
   6  36   0     7320.99     9340.74   1029.70 o 
   8  36   0     2395.73     2519.33    514.57 o 
  10  36   0     6651.73     4826.27    717.04 o 
  12  36   0    25861.45    25202.76   2444.26 o 
   2  38   0    10638.55    11236.46    895.10 o 
   4  38   0     5582.04     6182.70    674.37 o 
   6  38   0    30416.10    31055.74   2155.46 o 
   8  38   0       47.98      365.91    299.30 o 
  10  38   0     8491.14     8954.25   1347.25 o 
  12  38   0     1204.67     1236.23    562.01 o 
   0  40   0      500.54      463.10    423.19 o 
   2  40   0    38991.40    43971.45   2495.30 o 
   4  40   0    28791.30    32943.83   2046.55 o 
   6  40   0    17182.22    18370.56   1527.41 o 
   8  40   0    10677.95    10270.27   1170.40 o 
  10  40   0     5299.12     5079.07   1058.73 o 
  12  40   0     7213.40     6320.68   1244.78 o 
   2  42   0     6680.92     7583.53    752.53 o 
   4  42   0     1019.19     1062.60    364.87 o 
   6  42   0    18306.96    21352.57   1676.97 o 
   8  42   0     1998.03     2096.54    676.79 o 
  10  42   0     9478.56     9245.52   1548.41 o 
  12  42   0      602.62      351.35    515.80 o 
   0  44   0    23912.54    26633.97   2671.70 o 
   2  44   0     5935.81     5630.43    656.85 o 
   4  44   0    13648.52    16354.60   1320.68 o 
   6  44   0    22494.47    24561.62   2165.79 o 
   8  44   0    17307.71    18903.79   1934.93 o 
  10  44   0     8874.86    10955.93   1768.95 o 
  12  44   0     6241.95     5799.84   2329.38 o 
   2  46   0    24574.94    27308.89   1886.16 o 
   4  46   0       83.95      182.97    322.93 o 
   6  46   0    10436.82    13474.55   1626.00 o 
   8  46   0     1847.84     2170.74    657.77 o 
  10  46   0    11431.69    13371.92   2052.70 o 
   0  48   0    52086.66    59017.21   7724.64 o 
   2  48   0    10838.00    12546.36   1031.76 o 
   4  48   0     3836.91     4386.28    858.16 o 
   6  48   0     6243.62     6967.27   1152.69 o 
   8  48   0    11204.59    13710.01   1769.47 o 
  10  48   0     1555.05     1579.27    692.10 o 
   2  50   0    13110.17    15479.60   1285.92 o 
   4  50   0        0.02        3.98    411.12 o 
   6  50   0     5653.16     6505.67   1110.01 o 
   8  50   0      290.07      665.21    596.52 o 
  10  50   0     7015.27     7466.19   1812.64 o 
   0  52   0    27610.33    33726.57   5479.37 o 
   2  52   0     1395.58     2040.82    514.70 o 
   4  52   0       97.22      118.52    437.01 o 
   6  52   0      112.05       67.49    452.87 o 
   8  52   0    22007.52    27726.90   3110.94 o 
   2  54   0    11572.44    13403.37   1487.85 o 
   4  54   0       30.60       13.59    458.97 o 
   6  54   0     1631.16     1558.98    639.64 o 
   8  54   0      156.98      336.84    591.52 o 
   2  56   0      281.67      570.97    452.89 o 
   4  56   0      426.38      888.12    548.99 o 
   6  56   0      145.19      297.86    576.48 o 
   2  58   0     6065.25     6644.74   1272.89 o 
   4  58   0       49.19     -351.94    517.60 o 
   6  58   0     3286.06     2559.64    971.73 o 
   0  60   0     9240.19    10185.10   2353.24 o 
   2  60   0        3.53      -42.14    634.17 o 
   4  60   0      194.30      209.72    677.17 o 
   1   1   1    73772.66    83000.41   4027.77 o 
   3   1   1    82611.50    83037.02   2983.47 o 
   5   1   1    19805.06    20584.60    931.34 o 
   7   1   1    24619.80    24906.20   1157.35 o 
   9   1   1    25488.75    25426.72   1330.37 o 
  11   1   1    14986.85    15892.90   1036.92 o 
  13   1   1    10040.88    10748.29    938.69 o 
  15   1   1     6820.05     8819.82   1487.54 o 
   1   3   1   105646.55   117848.48   4809.81 o 
   3   3   1    48890.65    49137.55   2020.61 o 
   5   3   1    39435.75    38673.64   1539.33 o 
   7   3   1    30911.55    30040.07   1310.70 o 
   9   3   1    32742.20    33540.82   1582.70 o 
  11   3   1    18917.50    19553.81   1269.85 o 
  13   3   1    10524.65    11942.18   1218.83 o 
  15   3   1     7716.72     8907.96   1510.56 o 
   1   5   1   138842.42   148097.08   5830.88 o 
   3   5   1    66390.88    65278.58   2838.46 o 
   5   5   1    28664.98    28281.90   1249.72 o 
   7   5   1    35575.34    34392.44   1651.14 o 
   9   5   1    49928.20    49899.46   2340.43 o 
  11   5   1    15103.40    15610.44   1126.82 o 
  13   5   1     7554.52     9564.76   1128.16 o 
  15   5   1     7742.12     9022.47   1539.18 o 
   1   7   1    63211.12    66334.31   2596.22 o 
   3   7   1    74071.70    73248.99   3331.46 o 
   5   7   1    42343.07    40911.40   1712.82 o 
   7   7   1    38491.20    38661.77   1829.73 o 
   9   7   1    32745.38    32131.47   1662.10 o 
  11   7   1     7820.31     7988.29    809.93 o 
  13   7   1     9973.64    10221.62   1210.64 o 
  15   7   1    10779.18    11827.00   1490.95 o 
   1   9   1    36337.19    35278.80   1519.67 o 
   3   9   1    50636.65    48197.34   2292.35 o 
   5   9   1    22281.08    20404.53   1193.02 o 
   7   9   1    44559.09    43855.71   2139.04 o 
   9   9   1    21500.37    20469.23   1207.06 o 
  11   9   1     5097.42     4470.96    768.82 o 
  13   9   1     7302.03     7719.00   1010.77 o 
  15   9   1     9891.75    10070.17   1353.57 o 
   1  11   1    59629.40    54664.17   2590.70 o 
   3  11   1    22141.53    20465.71   1181.90 o 
   5  11   1    21135.36    19363.48   1123.22 o 
   7  11   1    44357.91    41920.94   2082.02 o 
   9  11   1    10547.68    10118.01    765.21 o 
  11  11   1     9298.92    10227.54    977.56 o 
  13  11   1    10466.38    10074.72   1213.34 o 
  15  11   1     6012.15     7045.73   1162.81 o 
   1  13   1    73156.16    69846.30   3217.32 o 
   3  13   1    36296.19    34729.41   1863.73 o 
   5  13   1    36098.94    32853.17   1870.39 o 
   7  13   1    23566.11    22538.27   1386.46 o 
   9  13   1    17413.58    16184.00   1030.97 o 
  11  13   1    20079.02    19117.66   1394.69 o 
  13  13   1     8310.33     8935.49   1192.01 o 
  15  13   1     7171.02     7862.70   1177.91 o 
   1  15   1    46736.76    41282.53   1925.84 o 
   3  15   1    54560.65    53411.48   2584.19 o 
   5  15   1    60749.97    57822.56   3105.59 o 
   7  15   1    32259.14    30022.47   1740.53 o 
   9  15   1    30839.11    28855.37   1744.61 o 
  11  15   1    24534.58    23122.31   1570.30 o 
  13  15   1     8260.08     8495.79   1085.54 o 
  15  15   1     3822.82     4251.72    875.83 o 
   1  17   1    21395.91    18505.36    968.53 o 
   3  17   1    65795.16    65732.19   3127.11 o 
   5  17   1    89869.48    87598.01   4523.31 o 
   7  17   1    39667.43    34839.32   2077.36 o 
   9  17   1    40117.59    37584.00   2157.70 o 
  11  17   1    16028.25    15735.06   1245.81 o 
  13  17   1     6414.71     7538.44   1089.92 o 
  15  17   1     4747.53     5177.65    903.92 o 
   1  19   1    31738.62    28954.33   1478.18 o 
   3  19   1    63605.04    60824.55   2901.39 o 
   5  19   1    79880.49    77924.72   4061.72 o 
   7  19   1    20892.88    18612.04   1267.54 o 
   9  19   1    19002.09    18006.74   1263.39 o 
  11  19   1    17223.55    16242.74   1522.35 o 
  13  19   1    11354.60    11886.99   1318.05 o 
  15  19   1     3501.19     3395.73    750.27 o 
   1  21   1    51473.26    47230.48   2219.82 o 
   3  21   1    37484.67    36000.44   1797.03 o 
   5  21   1    20870.48    19416.31   1290.76 o 
   7  21   1    10317.56     9003.38    815.01 o 
   9  21   1     9647.75     9179.09    907.38 o 
  11  21   1    16248.45    14388.18   1365.73 o 
  13  21   1     8315.84     8334.57   1241.68 o 
  15  21   1     5081.26     4530.91    977.25 o 
   1  23   1    41784.23    38584.03   1910.73 o 
   3  23   1    17221.54    16131.59    903.40 o 
   5  23   1    27447.65    23176.61   1482.34 o 
   7  23   1     5091.53     4657.46    566.71 o 
   9  23   1       73.17      244.68    219.65 o 
  11  23   1    21429.00    19202.48   1708.40 o 
  13  23   1     9498.14     9262.36   1403.65 o 
  15  23   1     2915.41     3531.54    809.55 o 
   1  25   1    55387.56    53947.61   2582.53 o 
   3  25   1     7005.78     5488.93    537.04 o 
   5  25   1    17671.60    15752.73   1007.78 o 
   7  25   1    16762.26    15180.00   1120.69 o 
   9  25   1     3413.25     3162.91    607.12 o 
  11  25   1    15384.61    14998.67   1564.68 o 
  13  25   1     5364.13     4638.00    959.37 o 
  15  25   1     5642.11     6303.33   1160.27 o 
   1  27   1    30139.87    29353.93   1552.65 o 
   3  27   1    41755.78    39508.29   1988.39 o 
   5  27   1    28249.10    26450.10   1433.78 o 
   7  27   1    16199.19    15557.32   1164.19 o 
   9  27   1     6030.69     6167.58    860.87 o 
  11  27   1    13090.90    11726.69   1444.31 o 
  13  27   1     8963.20     8452.69   1328.16 o 
  15  27   1     6876.76     7635.64   1274.89 o 
   1  29   1    25869.78    25449.64   1413.48 o 
   3  29   1    36391.60    35205.61   1843.07 o 
   5  29   1    28169.02    27994.89   1506.92 o 
   7  29   1    23257.15    21736.71   1500.25 o 
   9  29   1    14457.51    13858.36   1395.20 o 
  11  29   1     6165.19     5560.50    981.45 o 
  13  29   1     7930.56     9047.18   1346.43 o 
   1  31   1    19939.68    18476.07   1129.97 o 
   3  31   1    27630.09    27314.41   1527.50 o 
   5  31   1    21322.56    22909.23   1296.02 o 
   7  31   1    10410.63    10415.62    930.59 o 
   9  31   1    15876.25    15576.51   1433.30 o 
  11  31   1     8873.51     8398.06   1247.48 o 
  13  31   1    10401.49    11862.20   1814.45 o 
   1  33   1    20831.11    21230.63   1263.61 o 
   3  33   1    12380.70    12072.56    902.52 o 
   5  33   1    18316.74    19045.85   1149.60 o 
   7  33   1     7541.58     7688.10    922.00 o 
   9  33   1     9964.37    10168.26   1100.39 o 
  11  33   1     5456.86     4511.34    867.17 o 
  13  33   1     8672.70     8763.11   1287.08 o 
   1  35   1    17931.74    17505.88   1127.96 o 
   3  35   1    24102.50    23337.19   1403.47 o 
   5  35   1    16150.04    16905.49   1228.90 o 
   7  35   1     4669.26     5375.50    769.99 o 
   9  35   1     8414.56     9095.94   1174.52 o 
  11  35   1     6501.15     6008.24    960.01 o 
  13  35   1     4581.42     4473.25    737.64 o 
   1  37   1     5463.41     5292.30    626.80 o 
   3  37   1    30031.61    31121.20   1752.50 o 
   5  37   1     9341.20    10039.37    941.78 o 
   7  37   1    12547.18    12693.39   1258.70 o 
   9  37   1     9353.46     9628.70   1201.42 o 
  11  37   1     3610.32     3179.70    635.02 o 
  13  37   1     3650.63     3846.39   1017.59 o 
   1  39   1     3516.18     3845.86    543.26 o 
   3  39   1    31157.69    32866.39   1841.84 o 
   5  39   1     6461.09     6894.47    766.63 o 
   7  39   1    13134.34    13326.25   1313.29 o 
   9  39   1    10210.05     9327.24   1191.91 o 
  11  39   1     3736.19     3815.70    954.45 o 
  13  39   1     2102.66     1842.28    647.27 o 
   1  41   1    14175.92    15933.81   1083.23 o 
   3  41   1    17386.30    18519.21   1236.90 o 
   5  41   1     3782.21     3864.83    685.29 o 
   7  41   1    10563.33    11109.05   1308.10 o 
   9  41   1     7007.99     5711.45    926.07 o 
  11  41   1     3860.21     3258.59    899.80 o 
   1  43   1     9379.11    10717.58    935.59 o 
   3  43   1     6020.76     7402.11    791.54 o 
   5  43   1     6052.56     5674.63    867.79 o 
   7  43   1     9067.70     8860.64   1164.63 o 
   9  43   1     6012.97     5388.20   1076.33 o 
  11  43   1     2667.06     3120.85    905.32 o 
   1  45   1    10818.05    12326.73   1076.57 o 
   3  45   1     2441.72     2873.75    489.28 o 
   5  45   1    10485.18    10387.37   1200.73 o 
   7  45   1     4050.14     4292.82    770.96 o 
   9  45   1     2496.29     2831.81    812.46 o 
  11  45   1     1981.49     1593.63    586.73 o 
   1  47   1    13991.56    16774.79   1163.75 o 
   3  47   1     2110.60     2339.07    480.73 o 
   5  47   1     5916.90     6070.70    945.47 o 
   7  47   1     5451.33     5916.32    873.66 o 
   9  47   1     4970.42     6256.88   1245.20 o 
   1  49   1     8940.06     9890.63    918.59 o 
   3  49   1     6500.44     6242.90    865.33 o 
   5  49   1     6106.81     6893.37   1011.21 o 
   7  49   1     3518.52     3853.31    835.14 o 
   9  49   1     3794.75     5869.64   1206.29 o 
   1  51   1    11091.12    12334.63   1022.91 o 
   3  51   1     3324.07     3309.25    617.40 o 
   5  51   1     2642.82     3453.08    635.70 o 
   7  51   1     7330.21     8835.78   1455.68 o 
   9  51   1     6025.26     8978.50   1445.05 o 
   1  53   1     3796.94     3717.86    548.46 o 
   3  53   1     4041.53     4198.82    745.19 o 
   5  53   1     4664.15     5190.78   1013.71 o 
   7  53   1     3492.83     4180.22    963.95 o 
   1  55   1     5062.71     5579.13    684.70 o 
   3  55   1      945.30     1086.01    552.32 o 
   5  55   1     1921.22     2429.27    664.13 o 
   7  55   1     3085.62     3242.67    861.74 o 
   1  57   1     3041.30     3202.59    556.30 o 
   3  57   1     2471.93     2800.53    694.01 o 
   5  57   1     2151.55     1937.48    644.28 o 
   1  59   1     5217.80     6141.45   1012.35 o 
   3  59   1     1052.57     1265.48    594.62 o 
   5  59   1     1136.60      965.83    876.05 o 
   1  61   1     3106.60     4384.45   1096.15 o 
   2   0   2   100732.66   109865.02   6459.48 o 
   6   0   2   183663.61   185194.17   9193.71 o 
  10   0   2    12446.95    13554.78   1218.59 o 
  14   0   2    38199.72    38245.69   4067.27 o 
   0   2   2   307964.03   376205.34  22266.11 o 
   2   2   2   199069.23   237266.23   9861.47 o 
   4   2   2   475989.62   552799.44  21630.44 o 
   6   2   2     9786.85    15572.41    831.96 o 
   8   2   2     4114.12     4249.84    430.52 o 
  10   2   2      882.24     1801.37    288.67 o 
  12   2   2    94210.92    87242.91   4429.08 o 
  14   2   2      119.99     2881.12   1458.48 o 
  16   2   2      890.44     2055.20    689.78 o 
   2   4   2    58689.38    65081.95   2662.62 o 
   4   4   2     9911.34    13174.62    716.10 o 
   6   4   2   128987.53   129831.90   5082.94 o 
   8   4   2       95.20      264.51    125.62 o 
  10   4   2    10105.46    10837.24    730.61 o 
  12   4   2      743.66     6054.18    810.96 o 
  14   4   2    30659.28    28604.88   2356.62 o 
  16   4   2      667.51     1148.53    504.98 o 
   0   6   2   205579.81   243334.05  14426.30 o 
   2   6   2   159253.03   182253.64   7407.11 o 
   4   6   2   178329.36   192885.47   7667.44 o 
   6   6   2    11555.93    12562.50    694.99 o 
   8   6   2     3799.74     4296.94    417.44 o 
  10   6   2     8797.26     9647.01    748.01 o 
  12   6   2    67500.33    59859.21   2975.52 o 
  14   6   2     2931.56     5952.17   1049.69 o 
  16   6   2     3389.12     3971.25    982.26 o 
   2   8   2    72801.02    75956.31   3450.26 o 
   4   8   2      538.54      560.02    164.26 o 
   6   8   2    77114.52    76573.52   3488.97 o 
   8   8   2     1457.78     1677.06    230.29 o 
  10   8   2    27673.77    25528.38   1562.69 o 
  12   8   2     2646.74     5098.67    875.57 o 
  14   8   2    20952.52    18678.00   1620.92 o 
  16   8   2     3809.27     3379.03   1009.24 o 
   0  10   2    11511.81    10418.98    781.39 o 
   2  10   2   122727.66   135886.69   5994.27 o 
   4  10   2   163085.00   169914.14   7730.75 o 
   6  10   2    85043.02    80360.30   3631.48 o 
   8  10   2    15643.75    14841.46    947.75 o 
  10  10   2     2576.88     3177.89    512.97 o 
  12  10   2    49423.36    44264.82   2630.67 o 
  14  10   2    11962.81    13696.27   1400.68 o 
  16  10   2     5483.36     4873.96   1160.42 o 
   2  12   2    89588.61    94129.84   3947.74 o 
   4  12   2      528.27      671.64    172.73 o 
   6  12   2    69612.16    66693.90   3307.78 o 
   8  12   2     6450.95     7161.01    776.67 o 
  10  12   2    28163.50    25272.94   1660.75 o 
  12  12   2    12143.04    12747.53   1167.46 o 
  14  12   2    24372.06    24245.11   2085.59 o 
  16  12   2     4435.07     3924.31    988.76 o 
   0  14   2    52297.65    50253.00   3133.20 o 
   2  14   2   138897.17   140126.39   5531.90 o 
   4  14   2   158517.16   162883.80   7464.98 o 
   6  14   2    47312.22    43248.94   2492.26 o 
   8  14   2    79383.31    77675.17   4221.87 o 
  10  14   2    11445.37    11412.49   1052.03 o 
  12  14   2     7742.94     8312.04   1017.84 o 
  14  14   2     8617.67    10037.25   1351.67 o 
  16  14   2     4558.08     4874.88   1221.69 o 
   2  16   2    90271.38    88541.68   3813.87 o 
   4  16   2     2486.78     2335.18    358.28 o 
   6  16   2    22805.46    22281.70   1419.21 o 
   8  16   2     7498.08     7742.85    790.14 o 
  10  16   2    23317.69    22335.96   1576.62 o 
  12  16   2     2552.09     2313.36    552.35 o 
  14  16   2    15156.00    14696.78   1669.71 o 
  16  16   2     3499.52     5580.57   1394.26 o 
   0  18   2   125085.88   119843.29   7306.56 o 
   2  18   2    34219.54    31735.69   1644.47 o 
   4  18   2    21512.72    20551.38   1278.93 o 
   6  18   2    34573.33    30094.71   1837.10 o 
   8  18   2   102283.02    95314.33   5062.38 o 
  10  18   2    45829.51    43646.71   2647.41 o 
  12  18   2     2517.10     3051.99    623.48 o 
  14  18   2     6574.31     5727.58   1051.20 o 
   2  20   2   128210.11   125345.00   5835.72 o 
   4  20   2     3910.90     3811.69    384.40 o 
   6  20   2    43320.07    40751.74   2406.46 o 
   8  20   2     5830.07     5984.75    736.33 o 
  10  20   2    31935.02    29444.11   1936.43 o 
  12  20   2     1639.08     1193.88    456.27 o 
  14  20   2     5532.23     6035.65   1087.31 o 
   0  22   2   192589.38   177903.14  11056.45 o 
   2  22   2    20528.17    19794.42   1160.49 o 
   4  22   2     1182.13     1132.19    210.26 o 
   6  22   2    23210.86    21975.45   1434.11 o 
   8  22   2    85765.92    78417.37   4268.49 o 
  10  22   2    17679.12    17268.61   1465.52 o 
  12  22   2     6015.66     5688.99   1082.96 o 
  14  22   2     3682.72     3792.52    829.85 o 
   2  24   2    81531.08    78545.04   3627.61 o 
   4  24   2     2986.53     2881.58    352.11 o 
   6  24   2    22048.82    20831.67   1388.95 o 
   8  24   2      862.57     1177.30    327.16 o 
  10  24   2    37300.18    33827.72   2348.78 o 
  12  24   2      431.22      394.53    329.82 o 
  14  24   2     5014.63     5865.33   1062.25 o 
   0  26   2   184357.97   180938.36  11120.63 o 
   2  26   2     1689.10     1799.62    306.90 o 
   4  26   2      809.86      647.16    199.84 o 
   6  26   2     8372.13     9013.62    794.42 o 
   8  26   2    81821.56    73223.25   4435.91 o 
  10  26   2      111.91      378.25    316.59 o 
  12  26   2     2003.04     1841.31    573.34 o 
  14  26   2      584.95      885.39    467.80 o 
   2  28   2    23367.02    22359.67   1272.18 o 
   4  28   2     1149.14     1075.78    247.76 o 
   6  28   2     6750.01     7189.94    729.30 o 
   8  28   2     1864.87     2548.22    510.79 o 
  10  28   2    49021.26    46807.50   3538.60 o 
  12  28   2      391.43      327.25    308.60 o 
  14  28   2     1491.26     1641.70    507.81 o 
   0  30   2   191352.69   195695.06  14205.04 o 
   2  30   2     3562.83     3464.18    460.50 o 
   4  30   2     1465.68     1865.88    328.89 o 
   6  30   2     1276.93     1047.67    306.70 o 
   8  30   2    67838.59    63398.90   4533.22 o 
  10  30   2     2585.25     3272.26    742.87 o 
  12  30   2      133.97      348.15    348.59 o 
  14  30   2       13.48     -243.72    312.98 o 
   2  32   2    55202.89    55135.04   2722.19 o 
   4  32   2      704.56      475.09    216.46 o 
   6  32   2    24482.71    24522.24   1558.15 o 
   8  32   2     1551.07     1985.19    444.12 o 
  10  32   2    22963.49    24077.49   2956.92 o 
  12  32   2      555.33      373.34    328.44 o 
  14  32   2     1275.65     1897.07    592.25 o 
   0  34   2   158511.33   161973.45  14517.97 o 
   2  34   2    11738.34    12637.44    918.44 o 
   4  34   2     2480.70     2603.03    409.72 o 
   6  34   2    12427.01    12979.54   1130.96 o 
   8  34   2    53901.51    54156.14   4006.89 o 
  10  34   2     3569.70     3959.69    825.57 o 
  12  34   2     1909.70     1989.45    537.61 o 
   2  36   2    39454.67    40384.38   2128.75 o 
   4  36   2      837.81      611.51    299.63 o 
   6  36   2    19157.09    19630.23   1494.80 o 
   8  36   2     3606.05     2750.20    609.45 o 
  10  36   2    18099.80    18519.21   2054.56 o 
  12  36   2     1080.36     1493.41    498.64 o 
   0  38   2    40360.09    40895.28   3561.68 o 
   2  38   2     6164.06     5991.88    687.98 o 
   4  38   2     2537.21     3125.60    517.84 o 
   6  38   2    15554.73    15444.54   1305.98 o 
   8  38   2    28922.68    28877.76   2556.93 o 
  10  38   2     9226.74     9298.37   1215.40 o 
  12  38   2     2143.29     1780.44    479.33 o 
   2  40   2     5323.39     6329.61    713.46 o 
   4  40   2     1229.06     1075.88    387.00 o 
   6  40   2    14965.48    17298.83   1406.58 o 
   8  40   2     1531.77     1157.26    410.99 o 
  10  40   2    14541.24    13029.42   1436.78 o 
  12  40   2     1462.54     1161.50    370.50 o 
   0  42   2     5412.87     5337.21    931.16 o 
   2  42   2    23917.10    26770.40   1603.88 o 
   4  42   2    15655.46    18100.69   1407.65 o 
   6  42   2     7157.91     7951.98   1143.77 o 
   8  42   2    17580.60    19054.67   1758.06 o 
  10  42   2     6282.01     5858.98    926.28 o 
  12  42   2     4521.67     2988.75    797.78 o 
   2  44   2    15564.77    17778.87   1223.18 o 
   4  44   2     4935.25     4484.27    678.60 o 
   6  44   2    13073.03    15846.98   1645.79 o 
   8  44   2      247.53      471.35    364.52 o 
  10  44   2     8446.47     8553.67   1190.26 o 
   0  46   2    18449.07    22430.78   2002.13 o 
   2  46   2    15500.39    18920.39   1263.56 o 
   4  46   2    25654.89    30902.38   2659.57 o 
   6  46   2     3573.27     4325.01    834.25 o 
   8  46   2     1981.37     2248.70    509.83 o 
  10  46   2     3560.06     3371.58    663.45 o 
   2  48   2    15151.00    17349.09   1556.96 o 
   4  48   2      551.67     1314.55    426.14 o 
   6  48   2    12350.22    14887.50   1573.85 o 
   8  48   2      508.64      784.61    444.77 o 
  10  48   2     4247.70     5442.07   1109.29 o 
   0  50   2     1017.34     1101.94    565.74 o 
   2  50   2     2364.80     2726.64    546.44 o 
   4  50   2    29425.18    35421.47   3968.71 o 
   6  50   2     5666.25     5311.22    902.45 o 
   8  50   2      223.85      177.97    416.23 o 
   2  52   2     7970.08     9327.90   1213.16 o 
   4  52   2      445.51      878.51    449.26 o 
   6  52   2     6401.60     6939.10   1068.02 o 
   8  52   2      386.23      787.89    429.36 o 
   0  54   2      246.38      202.49    450.17 o 
   2  54   2     1145.16     1119.21    420.29 o 
   4  54   2    17964.49    19814.27   2900.72 o 
   6  54   2      776.44      745.79    435.57 o 
   2  56   2     6325.75     6762.38    973.85 o 
   4  56   2       47.62      412.31    433.10 o 
   6  56   2     6392.65     8089.84   1345.74 o 
   0  58   2      211.73      290.03    502.25 o 
   2  58   2     1403.53     2116.28    588.77 o 
   4  58   2    15017.67    18226.58   3318.28 o 
   2  60   2     3249.01     4470.40    802.80 o 
   1   1   3    25252.28    27973.65   1319.39 o 
   3   1   3    70571.91    79334.91   3494.84 o 
   5   1   3    66535.20    69502.87   3130.87 o 
   7   1   3    11114.92    11012.98    712.46 o 
   9   1   3     3117.64     4012.63    467.73 o 
  11   1   3    21202.61    21359.58   1296.66 o 
  13   1   3    21659.95    24171.18   1647.87 o 
  15   1   3     3774.65     4332.02   1035.15 o 
   1   3   3    40274.23    44185.46   1988.04 o 
   3   3   3   104915.44   116136.88   4940.44 o 
   5   3   3    39448.81    42825.03   2041.86 o 
   7   3   3     7294.83     8934.11    651.62 o 
   9   3   3     8822.50     9436.41    733.30 o 
  11   3   3    20150.36    20772.00   1331.05 o 
  13   3   3    18610.94    19771.74   1697.58 o 
  15   3   3     3264.85     4438.92   1006.42 o 
   1   5   3    27278.12    30689.88   1387.63 o 
   3   5   3    86041.12    94591.96   4079.16 o 
   5   5   3    74914.83    76965.99   3232.43 o 
   7   5   3    10822.56    11802.39    714.59 o 
   9   5   3    13316.56    13803.44    819.81 o 
  11   5   3    18857.82    18083.38   1149.59 o 
  13   5   3    15228.70    16383.00   1627.96 o 
  15   5   3     6303.20     6669.28   1330.67 o 
   1   7   3    17219.57    16731.13    863.39 o 
   3   7   3    60795.93    64974.13   2689.53 o 
   5   7   3    44207.35    45416.32   2018.19 o 
   7   7   3    28745.92    27957.45   1335.72 o 
   9   7   3    14137.20    13446.53    885.59 o 
  11   7   3    14615.14    14769.98   1049.49 o 
  13   7   3    15953.61    15606.78   1292.88 o 
  15   7   3     3923.65     3974.43   1153.17 o 
   1   9   3    12073.60    12627.78    716.17 o 
   3   9   3    55912.20    58481.11   2581.80 o 
   5   9   3    34052.58    34333.23   1674.96 o 
   7   9   3    25162.25    26011.03   1223.70 o 
   9   9   3     8721.44     8899.57    751.08 o 
  11   9   3    10780.34    11266.83   1008.86 o 
  13   9   3    10560.65    10837.89   1163.45 o 
  15   9   3     5822.04     5938.93   1380.26 o 
   1  11   3    26435.90    26789.97   1266.49 o 
   3  11   3    48741.27    49639.09   2223.31 o 
   5  11   3    33600.93    33702.85   1670.21 o 
   7  11   3    20251.55    19868.11   1163.45 o 
   9  11   3     5622.27     5896.55    602.35 o 
  11  11   3    10726.54    10776.60   1115.45 o 
  13  11   3    12396.84    11210.97   1184.96 o 
  15  11   3     8158.65     7962.12   1474.43 o 
   1  13   3    34232.48    34002.28   1558.06 o 
   3  13   3    37012.27    37954.60   1787.17 o 
   5  13   3    25652.35    23551.21   1496.86 o 
   7  13   3    35697.82    31513.53   1652.81 o 
   9  13   3    19860.57    17911.40   1313.97 o 
  11  13   3    12001.26    11636.50   1118.23 o 
  13  13   3     7686.23     7318.49    898.33 o 
  15  13   3     5157.56     5296.01   1122.82 o 
   1  15   3    37364.13    35624.10   1501.92 o 
   3  15   3    42368.37    44250.86   2169.42 o 
   5  15   3    53792.67    51366.27   2846.34 o 
   7  15   3    33602.92    29336.57   1693.82 o 
   9  15   3    18951.01    18192.26   1452.78 o 
  11  15   3    13154.63    13568.51   1293.36 o 
  13  15   3     8537.28     9570.06   1145.92 o 
  15  15   3     6304.75     5843.04   1202.78 o 
   1  17   3    39584.53    36651.36   1612.62 o 
   3  17   3    41894.57    40427.38   2247.95 o 
   5  17   3    36400.86    34402.50   2040.27 o 
   7  17   3    36766.26    34289.74   2053.22 o 
   9  17   3    42955.78    40950.91   2651.04 o 
  11  17   3    11783.63    10761.05   1172.18 o 
  13  17   3     2830.28     3620.15    691.70 o 
  15  17   3     6668.44     6602.01    953.92 o 
   1  19   3    34540.80    34259.54   1521.30 o 
   3  19   3    23925.92    22147.18   1424.51 o 
   5  19   3    24197.43    23487.49   1494.94 o 
   7  19   3    26344.08    24691.38   1786.67 o 
   9  19   3    29938.65    27530.69   2043.65 o 
  11  19   3    16144.98    14512.37   1359.38 o 
  13  19   3     5757.60     6423.87   1151.21 o 
  15  19   3     2774.58     3146.80    701.02 o 
   1  21   3    52855.11    49149.21   2313.26 o 
   3  21   3     2771.56     2738.29    377.63 o 
   5  21   3    18042.07    16275.60   1312.18 o 
   7  21   3    25145.59    22915.49   1696.02 o 
   9  21   3    16333.06    15653.37   1394.51 o 
  11  21   3    12119.76    11235.43   1176.55 o 
  13  21   3     2181.89     2618.18    679.11 o 
  15  21   3     5633.40     5541.91    970.96 o 
   1  23   3    58892.54    56598.81   2659.40 o 
   3  23   3     1458.48     1201.46    242.49 o 
   5  23   3     2186.20     1851.39    420.68 o 
   7  23   3    15572.90    14594.84   1299.92 o 
   9  23   3     5460.48     5470.71    837.79 o 
  11  23   3    11450.42    11104.24   1220.18 o 
  13  23   3     2785.47     2098.05    582.22 o 
   1  25   3    59272.19    58358.01   2769.42 o 
   3  25   3     5326.53     4537.49    479.62 o 
   5  25   3     4533.16     4162.08    652.62 o 
   7  25   3    15700.41    14775.33   1358.78 o 
   9  25   3     6537.84     6313.69    928.96 o 
  11  25   3     6781.12     6311.03    932.87 o 
  13  25   3     1481.22     1315.71    434.55 o 
   1  27   3    36458.80    35561.08   1851.03 o 
   3  27   3    11978.52    12363.23    861.34 o 
   5  27   3    12723.27    12276.83   1152.79 o 
   7  27   3    25570.54    23778.53   1808.21 o 
   9  27   3    15393.76    16044.60   1445.69 o 
  11  27   3     7612.31     7967.85   1246.94 o 
  13  27   3      781.73      832.27    471.61 o 
   1  29   3    44408.22    42520.48   2155.92 o 
   3  29   3     9312.08    10337.15    774.47 o 
   5  29   3     3279.07     3559.81    628.34 o 
   7  29   3    30146.72    27923.55   2073.70 o 
   9  29   3    23857.29    22346.60   1795.21 o 
  11  29   3     5077.89     4862.53    939.21 o 
  13  29   3     3105.95     3014.87    742.45 o 
   1  31   3    29537.99    29157.81   1621.91 o 
   3  31   3    13768.19    14173.79   1005.06 o 
   5  31   3    10643.19    10034.49   1086.83 o 
   7  31   3    11196.60    11340.74   1187.73 o 
   9  31   3    20238.44    22246.02   1792.93 o 
  11  31   3     3114.68     3936.04    836.65 o 
  13  31   3     2779.32     3366.51    794.13 o 
   1  33   3    31717.69    31687.84   1746.21 o 
   3  33   3     5775.54     5930.77    691.74 o 
   5  33   3     3755.65     3722.59    632.84 o 
   7  33   3    11931.08    12166.86   1228.95 o 
   9  33   3    20519.54    20863.29   1792.81 o 
  11  33   3     4178.00     3740.99    811.45 o 
  13  33   3     2941.42     3782.62    834.78 o 
   1  35   3    12843.64    13814.47    967.73 o 
   3  35   3     9119.24     9349.93    864.98 o 
   5  35   3     6592.81     6427.35    831.27 o 
   7  35   3    12156.79    12935.42   1244.52 o 
   9  35   3    11800.29    12418.02   1493.44 o 
  11  35   3     3265.42     2818.19    711.78 o 
  13  35   3     2355.01     2854.59    695.77 o 
   1  37   3    12003.29    13044.12    947.28 o 
   3  37   3    14353.61    14924.85   1083.45 o 
   5  37   3     7814.96     7553.16    942.30 o 
   7  37   3    11349.05    12152.95   1183.78 o 
   9  37   3    11420.16    11897.86   1465.29 o 
  11  37   3     3347.21     3572.82    779.80 o 
   1  39   3     7030.37     7405.02    767.82 o 
   3  39   3    24285.47    23670.79   1715.71 o 
   5  39   3     1289.10     1244.66    407.70 o 
   7  39   3    10859.40    10393.84   1162.56 o 
   9  39   3    12159.55    12289.40   1388.31 o 
  11  39   3     3405.88     3660.94    750.58 o 
   1  41   3     6110.99     6512.38    766.56 o 
   3  41   3    12855.08    14467.72   1251.27 o 
   5  41   3     8108.25     7363.09    971.08 o 
   7  41   3    11235.54    11609.20   1226.27 o 
   9  41   3     6154.28     6372.73    976.53 o 
  11  41   3     3361.77     3479.19    647.15 o 
   1  43   3    15799.82    16369.40   1207.47 o 
   3  43   3     4705.02     4994.51    758.30 o 
   5  43   3     5137.33     5529.48    829.36 o 
   7  43   3     4300.10     4742.80    863.66 o 
   9  43   3     3775.92     3650.74    706.38 o 
  11  43   3     2454.91     2344.50    507.01 o 
   1  45   3    10103.32    11080.62   1009.36 o 
   3  45   3     7629.56     7911.03    979.22 o 
   5  45   3     9550.11     9263.59   1105.05 o 
   7  45   3     1960.32     1932.55    524.52 o 
   9  45   3     1589.28     1764.31    486.85 o 
   1  47   3     5883.31     5821.41    750.35 o 
   3  47   3     4332.07     4859.29    753.92 o 
   5  47   3     9046.30     9442.34   1132.36 o 
   7  47   3     1884.74     1551.16    505.24 o 
   9  47   3     2537.05     2544.33    583.03 o 
   1  49   3     5460.27     4915.70    673.37 o 
   3  49   3     8285.39     8873.03   1052.65 o 
   5  49   3     9496.82    10547.15   1361.43 o 
   7  49   3     2197.98     2633.17    640.96 o 
   9  49   3     1668.74     1793.82    546.95 o 
   1  51   3     4109.77     4260.88    713.15 o 
   3  51   3     6101.98     6268.90    854.26 o 
   5  51   3     5748.75     6701.90   1044.25 o 
   7  51   3     2958.00     3712.34    724.80 o 
   1  53   3     1165.58     1392.66    421.99 o 
   3  53   3     6540.70     6360.18    956.95 o 
   5  53   3     6296.73     7347.76   1099.67 o 
   7  53   3     1250.44     1861.74    570.65 o 
   1  55   3     1600.07     1597.21    465.61 o 
   3  55   3     2678.41     2420.96    596.20 o 
   5  55   3     3822.69     4925.79    855.65 o 
   1  57   3     1219.27      726.51    403.76 o 
   3  57   3     2760.76     2969.66    683.08 o 
   1  59   3     2450.25     2871.98    671.43 o 
   0   0   4   886375.69  1105337.38  92360.70 o 
   4   0   4    10281.99    11558.58   1001.44 o 
   8   0   4    65225.88    65500.80   4285.43 o 
  12   0   4     5159.79     5651.94   1260.78 o 
   2   2   4    80246.12    82480.80   3648.34 o 
   4   2   4     9760.64     8735.53    595.02 o 
   6   2   4    40701.86    41136.05   1995.47 o 
   8   2   4      772.76     5189.26    566.56 o 
  10   2   4    48911.47    47094.98   2605.10 o 
  12   2   4      171.12      655.00    336.98 o 
  14   2   4     2576.06     3734.93    698.95 o 
   0   4   4   198116.06   223057.12  13234.22 o 
   2   4   4     8730.40    11197.74    770.30 o 
   4   4   4     2022.21     2254.03    297.42 o 
   6   4   4    40680.41    39904.69   1959.73 o 
   8   4   4    88426.54    85993.98   3876.73 o 
  10   4   4     3055.26     6648.13    738.13 o 
  12   4   4     3016.86     2927.69    612.68 o 
  14   4   4     4156.39     4377.65    956.26 o 
   2   6   4    65102.26    65974.45   2972.42 o 
   4   6   4     3816.23     3948.56    377.00 o 
   6   6   4    25389.23    27413.55   1421.15 o 
   8   6   4     2227.52     6260.88    520.90 o 
  10   6   4    41568.74    37401.17   2179.68 o 
  12   6   4     1512.27     1667.14    469.35 o 
  14   6   4     2561.42     3298.12    843.87 o 
   0   8   4    57148.80    58857.55   3766.81 o 
   2   8   4    29350.33    30836.83   1487.49 o 
   4   8   4     2045.62     2576.61    314.13 o 
   6   8   4    12504.10    12659.59    796.68 o 
   8   8   4    76476.12    70498.63   3612.91 o 
  10   8   4    17630.96    18865.09   1314.44 o 
  12   8   4     6273.07     5899.25    818.85 o 
  14   8   4     1797.88     2031.39    603.27 o 
   2  10   4    60973.91    64852.41   3094.90 o 
   4  10   4     2912.08     3371.98    336.86 o 
   6  10   4    33927.70    34536.50   1651.69 o 
   8  10   4     4189.84     5612.23    604.24 o 
  10  10   4    35387.27    32793.90   1879.07 o 
  12  10   4     1308.48     1364.87    355.08 o 
  14  10   4     7554.57     7576.44   1342.18 o 
   0  12   4    93259.02    95403.49   5772.76 o 
   2  12   4    27067.64    25700.28   1391.39 o 
   4  12   4    45513.02    46149.84   2203.03 o 
   6  12   4    21313.63    19581.89   1174.81 o 
   8  12   4    55289.32    52098.83   2630.57 o 
  10  12   4    32740.84    32766.35   1975.58 o 
  12  12   4     8212.59     8468.32    999.75 o 
  14  12   4     2795.13     3472.41    839.66 o 
   2  14   4    54875.60    56042.01   2572.04 o 
   4  14   4     4110.27     4580.79    438.03 o 
   6  14   4    31022.43    29595.09   1609.42 o 
   8  14   4     3897.69     4173.89    606.75 o 
  10  14   4    20903.79    19616.18   1390.07 o 
  12  14   4     2804.36     3047.27    600.02 o 
  14  14   4    14609.38    13271.81   1852.62 o 
   0  16   4    18636.62    17125.34   1546.43 o 
   2  16   4    38155.15    36812.79   1808.51 o 
   4  16   4    94368.60    93621.99   4129.31 o 
   6  16   4    29998.95    28483.99   1674.82 o 
   8  16   4    42568.41    40416.55   2300.14 o 
  10  16   4     6598.40     6411.53    799.07 o 
  12  16   4     7865.83     7412.34   1000.72 o 
  14  16   4     4193.78     4503.14    714.28 o 
   2  18   4    53926.48    52218.42   2437.63 o 
   4  18   4     1987.95     2338.43    396.70 o 
   6  18   4    32079.14    30455.02   1809.18 o 
   8  18   4      667.15      456.29    212.93 o 
  10  18   4    12840.76    12854.63   1169.75 o 
  12  18   4     4502.31     4620.34    728.64 o 
  14  18   4    13200.02    13491.87   1476.22 o 
   0  20   4     7205.86     7237.25    831.98 o 
   2  20   4    46854.95    45207.72   2184.15 o 
   4  20   4    77890.50    72325.34   3621.05 o 
   6  20   4    12470.04    12595.30   1005.35 o 
   8  20   4     8413.50     8947.92    906.72 o 
  10  20   4      385.02      521.82    264.20 o 
  12  20   4    27715.21    25383.02   1870.70 o 
  14  20   4     2075.18     2802.84    586.12 o 
   2  22   4    55475.36    53159.48   2508.43 o 
   4  22   4     1276.84     1257.06    295.39 o 
   6  22   4    47402.06    43461.50   2591.77 o 
   8  22   4     2200.13     1802.60    464.02 o 
  10  22   4     6685.71     7388.78    943.71 o 
  12  22   4      919.13     1517.13    433.01 o 
  14  22   4    16520.46    16209.78   1692.38 o 
   0  24   4     4710.30     4770.65    587.05 o 
   2  24   4     9458.43     9015.86    676.13 o 
   4  24   4    73833.50    66509.70   3660.51 o 
   6  24   4     3298.32     2960.57    592.94 o 
   8  24   4      443.27      195.87    263.83 o 
  10  24   4     1861.48     1736.38    480.69 o 
  12  24   4    41055.63    36910.01   2486.25 o 
  14  24   4      569.64     1543.17    450.87 o 
   2  26   4    19322.51    18785.76   1310.08 o 
   4  26   4     1986.00     2191.52    486.80 o 
   6  26   4    26228.23    23876.14   1848.13 o 
   8  26   4     1118.10      706.42    347.80 o 
  10  26   4     7305.11     6762.29   1009.05 o 
  12  26   4      793.43     1392.58    440.69 o 
   0  28   4      985.06     1129.63    380.24 o 
   2  28   4      101.67      257.02    219.47 o 
   4  28   4    88219.56    81009.63   5063.15 o 
   6  28   4      314.18      279.64    297.03 o 
   8  28   4      676.98      494.86    304.69 o 
  10  28   4     1783.29     1765.95    456.46 o 
  12  28   4    25961.08    25840.71   2423.26 o 
   2  30   4    17901.46    16961.95   1179.66 o 
   4  30   4      119.70      727.90    330.78 o 
   6  30   4    30031.86    29258.85   2156.63 o 
   8  30   4     3072.38     2178.88    516.30 o 
  10  30   4     5751.45     6082.62    952.47 o 
  12  30   4      262.02      968.05    422.49 o 
   0  32   4     7838.78     8645.69   1105.92 o 
   2  32   4     1786.41     1750.67    367.83 o 
   4  32   4    79045.63    71325.08   5258.43 o 
   6  32   4     1845.04     2052.18    499.82 o 
   8  32   4     1043.94     1045.05    400.24 o 
  10  32   4      636.07      747.65    360.83 o 
  12  32   4    22361.28    23980.70   2318.64 o 
   2  34   4    30416.59    30336.04   1820.22 o 
   4  34   4      619.03     1111.47    382.74 o 
   6  34   4    32928.63    31797.82   2383.33 o 
   8  34   4     1066.51      622.47    374.67 o 
  10  34   4     3398.06     3973.51    840.69 o 
  12  34   4      312.62      819.33    419.41 o 
   0  36   4     5781.20     5445.96   1060.23 o 
   2  36   4    14332.92    14051.38   1079.58 o 
   4  36   4    40650.01    42722.52   2677.09 o 
   6  36   4     3100.02     3011.02    637.14 o 
   8  36   4     2510.00     2523.97    587.14 o 
  10  36   4     1886.64     1832.94    532.93 o 
  12  36   4    15112.24    15845.44   1860.79 o 
   2  38   4    10051.15    10232.14    973.80 o 
   4  38   4     2077.13     2040.96    495.49 o 
   6  38   4    17937.07    18864.07   1721.57 o 
   8  38   4       59.70      -70.74    298.17 o 
  10  38   4     6039.77     5809.26   1083.09 o 
   0  40   4     3021.46     2185.16    660.75 o 
   2  40   4     9969.71     9497.60   1080.06 o 
   4  40   4    18389.10    19996.73   1560.21 o 
   6  40   4     7103.13     6756.95    938.01 o 
   8  40   4     7938.72     7094.54    933.63 o 
  10  40   4     2144.55     2192.62    651.89 o 
   2  42   4     6279.15     6409.92    958.20 o 
   4  42   4      188.76      461.32    338.69 o 
   6  42   4    11977.36    13389.09   1359.55 o 
   8  42   4     1983.67     1500.69    595.63 o 
  10  42   4     6319.40     6331.89    987.78 o 
   0  44   4    17116.74    17616.18   2778.34 o 
   2  44   4     2731.66     2889.63    610.74 o 
   4  44   4     8602.70     8615.80   1092.29 o 
   6  44   4    10299.61    10258.89   1186.49 o 
   8  44   4     9700.52     9703.30   1308.78 o 
   2  46   4    13949.01    14755.35   1440.43 o 
   4  46   4      284.78        5.19    318.16 o 
   6  46   4     8748.68    10204.38   1208.23 o 
   8  46   4      922.87      983.53    407.76 o 
   0  48   4    30061.76    24918.19   5093.96 o 
   2  48   4     5667.72     5635.50    872.54 o 
   4  48   4     3597.39     3549.74    714.40 o 
   6  48   4     3252.38     3711.08    790.94 o 
   8  48   4     7739.14     8895.79   1255.77 o 
   2  50   4     9021.97     9398.05   1191.44 o 
   4  50   4       85.87     -215.48    378.11 o 
   6  50   4     3580.53     3932.97    811.28 o 
   0  52   4    15658.00    13743.99   3805.32 o 
   2  52   4     1316.27     2161.37    512.96 o 
   4  52   4      705.33      559.33    414.01 o 
   6  52   4      421.97      277.23    449.76 o 
   2  54   4     7082.60     7235.77    992.27 o 
   4  54   4        2.05     -364.05    406.19 o 
   0  56   4    17670.59    16023.22   3695.99 o 
   2  56   4      425.15      583.17    421.04 o 
   1   1   5    93359.80   101491.47   4546.29 o 
   3   1   5     8669.91     8778.42    649.42 o 
   5   1   5     1657.75     2293.98    336.41 o 
   7   1   5    23897.13    24877.98   1414.08 o 
   9   1   5    23897.55    24053.41   1543.57 o 
  11   1   5     4030.91     5250.48    838.93 o 
  13   1   5     1135.92     1398.71    506.07 o 
   1   3   5    60530.95    65000.78   2983.05 o 
   3   3   5     3050.88     3965.69    431.33 o 
   5   3   5     8760.46     8603.41    638.41 o 
   7   3   5    30359.33    30834.74   1664.38 o 
   9   3   5    27704.92    29091.39   1807.92 o 
  11   3   5     7042.18     8188.60   1184.44 o 
  13   3   5     2082.96     2440.97    650.91 o 
   1   5   5    53957.36    56403.37   2617.62 o 
   3   5   5    10826.53    11386.69    741.14 o 
   5   5   5     5075.21     5722.76    535.24 o 
   7   5   5    32083.96    33156.18   1757.12 o 
   9   5   5    39236.77    38363.43   2234.90 o 
  11   5   5     4359.20     5596.38    965.82 o 
  13   5   5     1189.53      946.95    430.47 o 
   1   7   5    29831.90    30846.49   1556.47 o 
   3   7   5    22555.93    22817.25   1210.12 o 
   5   7   5    12958.44    13163.25    838.54 o 
   7   7   5    25577.76    25749.58   1440.03 o 
   9   7   5    27483.20    28961.08   1945.29 o 
  11   7   5     5843.25     6573.13   1048.45 o 
  13   7   5     1929.22     1715.84    510.45 o 
   1   9   5    33031.02    32896.74   1612.52 o 
   3   9   5    12570.96    12505.59    787.08 o 
   5   9   5     5461.38     5951.10    539.37 o 
   7   9   5    18996.66    19717.06   1423.39 o 
   9   9   5    20375.45    21424.90   1556.36 o 
  11   9   5     5587.36     7551.50    880.84 o 
  13   9   5     2257.70     1865.66    534.00 o 
   1  11   5    32283.61    31790.67   1547.79 o 
   3  11   5    15023.45    14908.39    947.82 o 
   5  11   5    12790.07    13408.77    924.90 o 
   7  11   5    30960.01    29576.87   1935.95 o 
   9  11   5    12935.29    13701.71   1204.65 o 
  11  11   5    10692.71    11175.84   1150.45 o 
  13  11   5     3384.77     2658.44    651.65 o 
   1  13   5    32399.77    31973.47   1672.55 o 
   3  13   5    22533.16    22599.71   1319.62 o 
   5  13   5    20700.61    20477.41   1237.80 o 
   7  13   5    14038.91    13966.81   1153.96 o 
   9  13   5    12902.79    14047.25   1242.81 o 
  11  13   5    13125.21    11647.29   1199.55 o 
  13  13   5     2671.13     2512.34    710.21 o 
   1  15   5    18979.90    18348.41   1107.99 o 
   3  15   5    34435.79    33606.55   1800.88 o 
   5  15   5    22295.37    22486.03   1514.70 o 
   7  15   5    17684.45    17185.79   1301.24 o 
   9  15   5    16456.55    15609.00   1315.49 o 
  11  15   5    13569.17    13625.11   1248.10 o 
  13  15   5     6022.91     5769.67   1096.12 o 
   1  17   5    17298.05    17133.13   1046.51 o 
   3  17   5    33249.17    32266.35   1796.53 o 
   5  17   5    37177.33    34553.72   1996.60 o 
   7  17   5    25222.91    22158.35   1476.46 o 
   9  17   5    14784.19    14468.49   1191.45 o 
  11  17   5     9249.19     8535.76    957.45 o 
  13  17   5     6094.54     7472.12    994.37 o 
   1  19   5    16430.32    15836.69   1012.15 o 
   3  19   5    31064.61    29406.62   1535.01 o 
   5  19   5    47116.79    43471.60   2403.44 o 
   7  19   5     7390.17     7489.44    840.99 o 
   9  19   5     4075.42     4533.05    662.84 o 
  11  19   5     9030.65    10113.51   1129.50 o 
  13  19   5     8505.47    11260.99   1299.54 o 
   1  21   5    13874.45    12680.65    853.22 o 
   3  21   5    25230.93    24799.84   1371.52 o 
   5  21   5    17319.27    16998.51   1205.28 o 
   7  21   5     4325.14     4565.94    635.46 o 
   9  21   5     1602.03     1244.41    330.40 o 
  11  21   5     9774.40    10172.57   1128.26 o 
  13  21   5    10623.64     9879.27   1182.16 o 
   1  23   5     5615.08     5093.71    556.53 o 
   3  23   5    23090.93    20683.68   1337.54 o 
   5  23   5    30360.66    27792.53   1718.61 o 
   7  23   5     2580.67     2262.13    431.44 o 
   9  23   5      607.95      362.62    253.42 o 
  11  23   5    13789.79    13704.50   1295.96 o 
  13  23   5    10370.14    11937.77   1240.46 o 
   1  25   5     5306.58     5289.28    565.21 o 
   3  25   5    13396.60    13069.25    998.30 o 
   5  25   5    18909.32    18205.39   1256.24 o 
   7  25   5     4781.02     4479.14    637.24 o 
   9  25   5     1008.39      451.99    278.28 o 
  11  25   5    15468.63    16231.53   1463.45 o 
  13  25   5     7100.63     7704.32   1379.57 o 
   1  27   5     3798.27     3546.66    473.55 o 
   3  27   5    32776.53    30133.94   1970.03 o 
   5  27   5    19185.36    18147.96   1268.33 o 
   7  27   5     1699.73     1684.19    425.36 o 
   9  27   5      749.56      829.85    343.86 o 
  11  27   5    13148.53    13730.75   1336.63 o 
   1  29   5     3103.00     2236.67    529.84 o 
   3  29   5    29614.74    27494.66   2083.08 o 
   5  29   5    33702.75    30905.35   2073.16 o 
   7  29   5     3414.33     3229.72    589.05 o 
   9  29   5     2642.23     2890.34    573.86 o 
  11  29   5     7497.97     7929.38   1040.53 o 
   1  31   5     4056.63     3680.13    609.86 o 
   3  31   5    21320.78    20903.94   1743.26 o 
   5  31   5    19254.09    20287.91   1683.84 o 
   7  31   5     2984.98     2226.76    498.72 o 
   9  31   5     2935.58     2164.88    467.68 o 
  11  31   5     7511.60     6410.77    932.29 o 
   1  33   5     5219.28     4547.38    685.23 o 
   3  33   5    14637.43    13624.27   1314.59 o 
   5  33   5    21305.57    18917.41   1682.75 o 
   7  33   5     2399.81     2647.08    547.26 o 
   9  33   5     1012.63     1011.59    366.30 o 
  11  33   5     3517.70     3690.39    708.74 o 
   1  35   5    10146.73     8555.64    945.69 o 
   3  35   5    19069.25    18150.91   1589.11 o 
   5  35   5    12231.50    11784.24   1331.06 o 
   7  35   5     3655.54     3424.89    692.16 o 
   9  35   5     2185.78     2503.15    535.12 o 
  11  35   5     4515.85     4022.88    785.64 o 
   1  37   5     3424.19     3458.37    594.74 o 
   3  37   5    13860.73    12081.52   1418.25 o 
   5  37   5     7427.60     7469.90   1064.52 o 
   7  37   5     6528.23     6580.66   1009.81 o 
   9  37   5     3108.29     3110.48    626.59 o 
   1  39   5     5875.11     5685.17    784.38 o 
   3  39   5    16236.56    15181.90   1455.35 o 
   5  39   5     7465.78     7639.82   1002.53 o 
   7  39   5     9209.18     9066.75   1223.69 o 
   9  39   5     4147.75     3501.03    710.90 o 
   1  41   5     4739.69     3722.91    583.94 o 
   3  41   5    10187.69    10033.58   1266.53 o 
   5  41   5     3029.33     3572.96    707.60 o 
   7  41   5     7502.73     7897.00   1049.06 o 
   9  41   5     4135.53     4239.28    863.39 o 
   1  43   5     1305.24     1830.51    489.82 o 
   3  43   5     4292.68     4261.76    786.93 o 
   5  43   5     5178.89     4844.19    856.90 o 
   7  43   5     7960.30     7857.71   1025.76 o 
   1  45   5     8206.11     7730.92   1062.51 o 
   3  45   5     2847.24     3435.87    705.52 o 
   5  45   5     4616.76     4814.08    857.44 o 
   7  45   5     4035.12     3778.84    687.59 o 
   1  47   5    11973.22     9988.85   1260.58 o 
   3  47   5     1098.38      986.55    423.22 o 
   5  47   5     2652.11     1819.80    534.52 o 
   7  47   5     4558.47     4937.34    817.14 o 
   1  49   5     7183.45     7691.94   1079.34 o 
   3  49   5     2203.59     2065.35    552.48 o 
   5  49   5     2161.02     2245.12    550.67 o 
   1  51   5     9084.18     8722.58   1066.93 o 
   3  51   5     1162.04     1100.66    490.78 o 
   1  53   5     5170.39     4772.52    936.97 o 
   2   0   6    43242.23    38090.85   2737.70 o 
   6   0   6    48873.84    45595.59   3287.78 o 
  10   0   6     7599.27     9210.48   1962.15 o 
   0   2   6    41698.79    39611.91   2945.51 o 
   2   2   6     9338.43    11639.54    796.86 o 
   4   2   6    90999.45    86499.73   3995.06 o 
   6   2   6     2067.24     5909.58    559.65 o 
   8   2   6      771.57     1018.05    324.49 o 
  10   2   6      171.84     1165.69    449.15 o 
  12   2   6    29662.04    30184.11   2725.25 o 
   2   4   6    25813.86    25977.71   1445.24 o 
   4   4   6     6071.32     8151.43    767.65 o 
   6   4   6    35272.50    33759.28   1921.90 o 
   8   4   6      437.89      608.44    258.16 o 
  10   4   6     7887.21     8945.88   1240.19 o 
  12   4   6      665.81     3789.18    827.84 o 
   0   6   6      330.52      659.13    297.77 o 
   2   6   6    14371.48    14710.51    920.30 o 
   4   6   6    42869.68    41437.26   2072.90 o 
   6   6   6     1358.87     3162.49    453.66 o 
   8   6   6     5671.67     6203.40    773.47 o 
  10   6   6      312.13      883.43    341.52 o 
  12   6   6    18411.65    19259.20   2052.27 o 
   2   8   6    27536.55    25990.52   1432.41 o 
   4   8   6      334.69     1587.42    297.84 o 
   6   8   6    31424.11    30197.00   1966.48 o 
   8   8   6     1716.82     2252.94    461.64 o 
  10   8   6     6618.86     6730.46    827.95 o 
  12   8   6     2047.22     3153.23    690.01 o 
   0  10   6    10043.02     9724.99   1063.68 o 
   2  10   6     8318.16     9188.83    758.58 o 
   4  10   6    38441.96    37198.05   2053.59 o 
   6  10   6    11899.56    13484.91   1136.62 o 
   8  10   6    13787.83    14643.07   1270.00 o 
  10  10   6      266.92     1059.91    314.00 o 
  12  10   6    14407.56    14389.63   1678.52 o 
   2  12   6    28483.47    27884.16   1631.99 o 
   4  12   6      310.93     1303.20    290.37 o 
   6  12   6    27385.75    26997.51   1789.97 o 
   8  12   6     1095.68     1524.53    367.87 o 
  10  12   6     9962.65    10526.22   1079.68 o 
  12  12   6     2065.99     2161.13    558.67 o 
   0  14   6    25894.20    24143.73   2254.29 o 
   2  14   6    19031.07    18196.59   1167.13 o 
   4  14   6    42457.75    41591.07   2218.28 o 
   6  14   6     8481.53     8802.26    926.22 o 
   8  14   6    26678.43    25716.46   1778.18 o 
  10  14   6     1386.50     2029.59    428.23 o 
  12  14   6     5986.76     6115.35   1053.62 o 
   2  16   6    25651.94    24209.21   1449.09 o 
   4  16   6      475.75      786.81    289.73 o 
   6  16   6    13791.62    13766.80   1179.15 o 
   8  16   6     3144.52     3256.56    559.66 o 
  10  16   6    16068.66    16829.83   1486.68 o 
  12  16   6      776.90      563.52    400.51 o 
   0  18   6    18624.27    17984.06   1811.26 o 
   2  18   6     3321.30     3639.98    531.45 o 
   4  18   6    22073.05    21265.62   1487.54 o 
   6  18   6     4793.74     4885.14    721.00 o 
   8  18   6    33928.09    32072.31   2149.53 o 
  10  18   6    10085.21    10171.07   1100.00 o 
  12  18   6     3412.52     3393.58    597.50 o 
   2  20   6    35248.98    31773.70   1963.58 o 
   4  20   6      776.63      673.42    278.26 o 
   6  20   6    14168.31    13926.77   1234.56 o 
   8  20   6     2428.62     2373.26    483.75 o 
  10  20   6    14900.06    16002.71   1416.88 o 
  12  20   6     1029.68     1195.02    385.93 o 
   0  22   6    57933.47    52597.68   4207.82 o 
   2  22   6      174.43      494.21    220.97 o 
   4  22   6     4072.88     3669.50    665.54 o 
   6  22   6     4457.10     4691.23    687.03 o 
   8  22   6    18326.23    17547.74   1469.55 o 
  10  22   6     4905.26     5021.75    759.44 o 
  12  22   6     7080.89     7017.42   1035.32 o 
   2  24   6    26198.56    23404.51   1799.41 o 
   4  24   6     1293.25      903.62    358.11 o 
   6  24   6    10369.43    10924.18   1051.35 o 
   8  24   6       36.38      270.23    246.77 o 
  10  24   6    14409.62    16582.55   1555.05 o 
   0  26   6    57528.32    53841.25   4298.04 o 
   2  26   6     1638.14     1957.86    480.47 o 
   4  26   6     1461.54     1566.25    436.90 o 
   6  26   6      962.01      877.27    334.55 o 
   8  26   6    18805.00    18729.55   1420.72 o 
  10  26   6      244.27      764.56    341.48 o 
   2  28   6    12770.14    11608.74   1243.11 o 
   4  28   6      559.69      339.65    268.58 o 
   6  28   6     5463.78     4967.04    752.36 o 
   8  28   6      328.78      959.74    338.15 o 
  10  28   6    14949.70    15046.45   1399.73 o 
   0  30   6    48226.41    45689.01   3795.49 o 
   2  30   6      558.98      940.90    378.95 o 
   4  30   6     2917.21     3056.72    557.88 o 
   6  30   6     1788.51     1415.33    445.23 o 
   8  30   6    24651.98    24015.88   1992.70 o 
  10  30   6      328.36      328.37    327.02 o 
   2  32   6    19910.56    17433.03   1610.58 o 
   4  32   6      165.05      266.15    307.47 o 
   6  32   6     9225.68     8821.78   1198.78 o 
   8  32   6      204.48      900.00    376.44 o 
  10  32   6    13106.34    14084.41   1472.56 o 
   0  34   6    45410.13    43081.31   4874.94 o 
   2  34   6      274.45      453.59    340.09 o 
   4  34   6     4393.16     3988.51    757.87 o 
   6  34   6     1320.64     1288.07    415.33 o 
   8  34   6    16041.71    15687.96   1606.11 o 
   2  36   6    14870.04    13550.41   1496.75 o 
   4  36   6        8.17       15.26    300.29 o 
   6  36   6     8187.58     7611.57   1101.83 o 
   8  36   6      947.42     1111.11    413.37 o 
   0  38   6     7091.69     4337.71   1291.13 o 
   2  38   6     1322.13     1143.75    429.92 o 
   4  38   6     4079.40     4105.32    779.95 o 
   6  38   6     3306.71     2110.88    561.30 o 
   8  38   6    12804.44    13038.68   1417.93 o 
   2  40   6     5149.35     5140.92    901.95 o 
   4  40   6      696.58      618.06    388.27 o 
   6  40   6     4747.07     4078.49    806.01 o 
   8  40   6      410.32      616.11    370.84 o 
   0  42   6     5199.92     5804.96   1074.21 o 
   2  42   6     7847.23     7270.39   1061.66 o 
   4  42   6     5353.42     4909.79    919.63 o 
   6  42   6      744.80      743.60    419.01 o 
   2  44   6     5988.83     6101.56    977.59 o 
   4  44   6      836.41      462.12    431.00 o 
   6  44   6     8001.91     8239.94   1172.56 o 
   0  46   6    12823.08     9734.16   2074.42 o 
   2  46   6     3057.91     3499.12    686.67 o 
   4  46   6     7750.08     7416.19   1127.76 o 
   2  48   6     6674.98     6981.12   1028.83 o 
   1   1   7     7746.93     8971.76    808.47 o 
   3   1   7    21432.99    23489.50   1393.34 o 
   5   1   7    32633.66    33832.63   1971.67 o 
   7   1   7     1462.60     2080.67    454.39 o 
   9   1   7      182.44      120.67    286.66 o 
  11   1   7    10035.67    12216.22   1661.86 o 
   1   3   7     7653.06     9007.42    811.64 o 
   3   3   7    35863.98    36581.80   2077.20 o 
   5   3   7    23863.47    27158.05   1646.60 o 
   7   3   7     1868.43     2846.04    570.62 o 
   9   3   7      183.56      544.44    341.38 o 
  11   3   7     7575.38     8857.12   1449.31 o 
   1   5   7     8531.88     8730.87    783.49 o 
   3   5   7    30610.51    31542.10   1878.27 o 
   5   5   7    29960.93    31385.95   1850.47 o 
   7   5   7     3401.55     4122.82    652.17 o 
   9   5   7     1949.08     2151.36    622.07 o 
  11   5   7     8441.71    10437.13   1604.21 o 
   1   7   7     2443.67     2865.69    487.33 o 
   3   7   7    26050.04    25062.96   1537.32 o 
   5   7   7    19512.48    21132.62   1379.00 o 
   7   7   7     5517.91     6421.14    794.17 o 
   9   7   7     3689.60     3634.15    819.15 o 
  11   7   7     9438.25    10684.11   1623.21 o 
   1   9   7     4936.15     5252.55    641.78 o 
   3   9   7    21290.36    20023.60   1318.57 o 
   5   9   7    14789.46    16502.11   1311.58 o 
   7   9   7     8814.63     9700.66    978.37 o 
   9   9   7     2724.45     3297.64    563.57 o 
  11   9   7     8827.05    12197.04   1668.37 o 
   1  11   7     7467.25     8071.96    937.99 o 
   3  11   7    18815.10    18341.92   1234.84 o 
   5  11   7    15844.69    16206.14   1322.36 o 
   7  11   7     9441.33     9371.92    977.81 o 
   9  11   7     1175.95     1867.27    426.42 o 
  11  11   7     7947.20     9229.24   1453.93 o 
   1  13   7    10075.84    10094.98   1036.45 o 
   3  13   7    15787.42    15221.29   1092.94 o 
   5  13   7    12259.24    12828.17   1143.36 o 
   7  13   7    15585.24    15652.82   1335.49 o 
   9  13   7     7459.28     7589.34    978.06 o 
  11  13   7     4192.18     5266.80    934.47 o 
   1  15   7    13007.26    12103.20   1102.18 o 
   3  15   7    17615.06    17064.82   1284.37 o 
   5  15   7    15091.41    13255.62   1183.72 o 
   7  15   7    14930.48    15808.65   1358.99 o 
   9  15   7     7213.67     7553.79    965.31 o 
  11  15   7     4567.05     5380.35    960.26 o 
   1  17   7    16869.50    15801.09   1229.04 o 
   3  17   7    10549.44     9359.49   1167.36 o 
   5  17   7     7382.04     6983.91    891.07 o 
   7  17   7    19475.19    19839.67   1550.22 o 
   9  17   7    17879.53    18544.97   1540.81 o 
  11  17   7     4236.39     5018.64    725.12 o 
   1  19   7    19720.04    19602.22   1412.24 o 
   3  19   7     5010.08     4732.05    801.98 o 
   5  19   7     4595.64     5181.68    846.57 o 
   7  19   7    11913.91    12473.50   1175.29 o 
   9  19   7    14781.23    15024.73   1365.30 o 
  11  19   7     8602.44     8684.16   1560.03 o 
   1  21   7    23567.37    21960.52   1559.04 o 
   3  21   7      623.73      862.82    363.36 o 
   5  21   7     4303.51     4178.47    746.71 o 
   7  21   7    13835.38    13683.81   1422.88 o 
   9  21   7     9704.10    10757.01   1108.86 o 
   1  23   7    20751.96    17730.59   1343.67 o 
   3  23   7     1633.48     1577.75    459.07 o 
   5  23   7      260.14      397.82    290.68 o 
   7  23   7     9985.18    11030.76   1208.81 o 
   9  23   7     5919.94     6323.97    969.81 o 
   1  25   7    22758.19    20266.61   1687.45 o 
   3  25   7      977.85     1305.77    431.71 o 
   5  25   7      947.77      785.47    349.29 o 
   7  25   7     6211.17     7024.65   1004.21 o 
   9  25   7     6860.22     8572.98   1163.65 o 
   1  27   7    16852.32    16019.86   1431.70 o 
   3  27   7     2134.45     1839.80    488.90 o 
   5  27   7     2194.57     1909.84    491.39 o 
   7  27   7    10751.24    10220.46   1201.77 o 
   9  27   7    11471.13    13375.86   1466.11 o 
   1  29   7    18768.55    19266.70   1630.53 o 
   3  29   7     1155.86     1119.00    426.93 o 
   5  29   7      201.26       -3.01    296.55 o 
   7  29   7     8488.48     8740.01   1192.60 o 
   9  29   7    13354.77    13613.61   1670.51 o 
   1  31   7    16740.93    15424.61   1791.50 o 
   3  31   7     2365.89     2098.83    521.00 o 
   5  31   7     2356.76     1718.80    474.75 o 
   7  31   7     6589.73     6264.37   1136.79 o 
   1  33   7    16632.79    14573.97   1843.88 o 
   3  33   7     2651.13     2479.74    557.00 o 
   5  33   7      790.42      625.71    436.86 o 
   7  33   7     6645.16     5750.55   1105.45 o 
   1  35   7     7612.94     9489.65   1451.66 o 
   3  35   7     2565.96     2014.51    622.75 o 
   5  35   7     1526.21     1244.34    530.94 o 
   7  35   7     9363.32     9781.19   1313.38 o 
   1  37   7     8851.27     7572.92   1317.04 o 
   3  37   7     2732.60     2004.99    657.47 o 
   5  37   7     3945.36     3669.87    863.13 o 
   1  39   7     4249.97     4373.52    931.68 o 
   3  39   7     5798.71     4572.80    965.79 o 
   5  39   7      522.24      983.30    490.18 o 
   1  41   7     1264.53     1054.31    556.75 o 
   3  41   7     4176.79     3977.97    973.43 o 
   1  43   7     6582.77     5063.00   1182.90 o 
   3  43   7     3882.87     4321.53    992.04 o 
   0   0   8    65992.35    56157.32   8466.00 o 
   4   0   8    14659.67    13511.66   1643.73 o 
   8   0   8     9767.09    10717.64   2000.96 o 
   2   2   8    19314.26    16698.77   1214.84 o 
   4   2   8     2426.07     2775.74    464.60 o 
   6   2   8     8388.98     9732.69   1123.97 o 
   8   2   8      151.84     1628.43    512.74 o 
  10   2   8    15957.68    16151.18   1938.20 o 
   0   4   8    28618.71    25034.50   2553.28 o 
   2   4   8      572.08     2274.51    551.65 o 
   4   4   8     5891.62     6546.74    820.45 o 
   6   4   8     3623.74     4212.46    694.18 o 
   8   4   8    10772.28    11717.16   1467.23 o 
  10   4   8      283.87     2166.47    632.01 o 
   2   6   8    16496.59    14751.94   1252.42 o 
   4   6   8      933.98     1073.07    277.23 o 
   6   6   8     7460.49     8913.05   1019.13 o 
   8   6   8       28.76     1807.13    530.57 o 
  10   6   8    11143.57    11346.01   1598.92 o 
   0   8   8    10217.95    11434.60   1622.87 o 
   2   8   8      421.34     1569.05    620.60 o 
   4   8   8     3786.44     4442.44    698.07 o 
   6   8   8      640.48     1226.69    352.48 o 
   8   8   8    14438.71    15383.53   1763.58 o 
  10   8   8     1596.97     2561.32    702.85 o 
   2  10   8    16856.99    15377.08   1268.28 o 
   4  10   8      200.39      739.88    306.26 o 
   6  10   8    10720.92    11707.27   1143.77 o 
   8  10   8     1911.76     2556.06    455.71 o 
   0  12   8    22142.22    20285.94   2179.88 o 
   2  12   8      550.01     1826.67    559.84 o 
   4  12   8    11191.92    11143.17   1288.14 o 
   6  12   8      553.94      882.86    357.59 o 
   8  12   8    14420.21    15102.59   1447.68 o 
   2  14   8    11145.60    10305.57   1070.38 o 
   4  14   8      201.64     1071.85    360.03 o 
   6  14   8    10472.81     9993.37   1193.96 o 
   8  14   8     1570.72     2734.49    492.61 o 
   0  16   8     6432.11     6684.57   1214.62 o 
   2  16   8      249.94      751.64    315.88 o 
   4  16   8    20482.13    18764.17   1677.71 o 
   6  16   8     1182.07     1515.29    414.88 o 
   8  16   8    15172.80    14576.52   1498.84 o 
   2  18   8    11716.88    10245.63   1245.46 o 
   4  18   8     1065.14     1900.88    446.62 o 
   6  18   8     9768.41     9916.73   1258.76 o 
   8  18   8      375.76     1009.44    384.13 o 
   0  20   8     4746.00     3651.31    885.06 o 
   2  20   8     8252.39     7509.22   1060.25 o 
   4  20   8    14056.03    13748.47   1387.61 o 
   6  20   8      401.53      898.37    346.40 o 
   8  20   8     6460.67     6166.42    975.87 o 
   2  22   8    14373.66    13226.07   1444.06 o 
   4  22   8      125.07      649.25    340.55 o 
   6  22   8    11042.00     9130.78   1161.40 o 
   8  22   8      135.65      497.87    348.60 o 
   0  24   8    15529.91    14491.80   2636.18 o 
   2  24   8     1094.48     1355.37    396.25 o 
   4  24   8     7894.69     8284.08   1146.43 o 
   6  24   8      728.71      971.18    409.68 o 
   2  26   8     6219.15     5957.32    922.21 o 
   4  26   8      424.97      598.49    359.92 o 
   6  26   8     8589.46     8281.60   1156.46 o 
   0  28   8     4746.56     4059.04   1271.71 o 
   2  28   8       91.27       68.99    313.12 o 
   4  28   8    12040.22    10448.58   1365.60 o 
   6  28   8       54.68      113.63    341.49 o 
   2  30   8     6378.92     5918.12    896.54 o 
   4  30   8       42.61      633.93    343.35 o 
   6  30   8     8135.90     8117.30   1174.83 o 
   0  32   8     7423.59     6536.24   1619.59 o 
   2  32   8      363.26      709.56    487.03 o 
   4  32   8    12521.85    11214.68   1299.28 o 
   2  34   8     7382.10     6762.35   1243.37 o 
   4  34   8       65.30      514.49    357.30 o 
   0  36   8     1477.50     1041.90    970.92 o 
   2  36   8     1728.21     1865.40    636.44 o 
   1   1   9    30381.95    25250.54   2298.26 o 
   3   1   9      284.34      378.37    289.19 o 
   5   1   9      192.48      110.43    338.71 o 
   7   1   9     6915.73     9003.49   1368.17 o 
   1   3   9    19730.25    17873.20   1734.60 o 
   3   3   9      397.12     1085.40    330.51 o 
   5   3   9      852.51     1066.49    356.61 o 
   7   3   9     8903.52    11440.67   1516.28 o 
   1   5   9    10578.75    13072.01   1385.37 o 
   3   5   9     2005.64     2458.39    501.51 o 
   5   5   9      688.90      839.96    389.61 o 
   7   5   9    10761.20    11870.67   1476.81 o 
   1   7   9     7164.62     8619.11   1105.53 o 
   3   7   9     3513.77     3929.75    672.96 o 
   5   7   9     2094.46     2424.30    613.57 o 
   7   7   9     8423.58     9651.93   1691.30 o 
   1   9   9     8584.48    10950.46   1184.46 o 
   3   9   9     3267.52     3714.27    760.63 o 
   5   9   9     1183.93     1315.61    421.13 o 
   7   9   9     5562.16     6033.60   1294.14 o 
   1  11   9     6212.31     7630.64    944.08 o 
   3  11   9     4985.75     5245.08    940.49 o 
   5  11   9     3257.47     3896.22    760.95 o 
   7  11   9     6825.11     8028.58   2502.89 o 
   1  13   9     8400.89     9089.42   1046.83 o 
   3  13   9     7460.05     7775.09   1061.35 o 
   5  13   9     3870.08     5075.31    913.15 o 
   1  15   9     5247.13     6346.53    933.73 o 
   3  15   9    11407.53    11300.87   1379.25 o 
   5  15   9     7088.57     7593.10   1159.39 o 
   1  17   9     8427.80     8363.86   1147.40 o 
   3  17   9     9510.71     9322.71   1224.01 o 
   5  17   9     8421.13     8734.08   1169.30 o 
   1  19   9     4469.02     4754.99    797.65 o 
   3  19   9     9303.08     9104.62   1166.71 o 
   5  19   9    11520.41    11269.42   1438.07 o 
   1  21   9     2111.90     1971.48    472.04 o 
   3  21   9     5448.24     5677.95    893.48 o 
   5  21   9     6979.45     8146.54   1942.09 o 
   1  23   9      950.45      620.72    476.77 o 
   3  23   9     7158.85     6844.65   1016.24 o 
   1  25   9      167.28      145.66    480.32 o 
   3  25   9     6296.72     7134.30   1039.46 o 
   1  27   9      322.85       73.98    452.21 o 
   0   2  10    14363.72     9680.41   2021.44 o 
   0   6  10     3640.07     5778.60   1328.97 o 
                                                 
